# Supplementary material for: Dose-dependent effects of gamma radiation on the early zebrafish development and gene expression
Source: PLoS One. 2017 Jun 19;12(6):e0179259. doi: 10.1371/journal.pone.0179259 (PMC5476279; doi:10.1371/journal.pone.0179259)
Supplement: S1 Table — (XLSX) [file pone.0179259.s001.xlsx]

## Sheet: Sheet1
Gene ID	Gene name	Accession no.	Forward primer (5’-3’)	Reverse primer (5’-3’)
pfkfb3	6-phosphofructo-2-kinase/fructose-2,6-biphosphatase 3	NM_213397.1	TGTCCACACAGAACTGGCTT	ATAGGAAAAACCCAAGGGTCCAT
crabp2b	cellular retinoic acid binding protein 2, b	NM_001320394.1	GCACTCGGGTGTATGAACGA	CCACAAAATGACAGTTGAGTTGAGA
vox	ventral homeobox	AF255045.1	AACTTTTCCGTGGACTGGCT	TCTTGGCGTAACCTGAGCTG
ppp1r15a	protein phosphatase 1, regulatory subunit 15A	NM_001082921.1	TCCTCAATAATGGCGACCCG	CGCATAACTCCAGACCAGCA
shisa2	shisa family member 2	NM_001003631.1	TGGCATCAGTCGTTCTACCG	TCGTCTGTGCTTTCGGACTC
sox2	SRY (sex determining region Y)-box 2	NM_213118.1	TCAAGAGACCCATGAACGCC	AATGAGACGACGACGTGACC
tfa	transferrin-a	NM_001291499.1	ACTGCATGAGGAGCATAGCG	TATTGAAGCCAGAGCCAGCC
eef2b	eukaryotic translation elongation factor 2b	NM_200458.2	ACGAGCTGACGGAGAATGAC	CTGTCTCAGCACTGTCTCGG
hmbs	hydroxymethylbilane synthase	NM_201154.1	GTGTGTGGAATTGGACAACAAAGTG	CGAGGGCTGATGATGAGATATTGC
