# Supplementary material for: Dose-dependent effects of gamma radiation on the early zebrafish development and gene expression
Source: PLoS One. 2017 Jun 19;12(6):e0179259. doi: 10.1371/journal.pone.0179259 (PMC5476279; doi:10.1371/journal.pone.0179259)
Supplement: S2 Table — Survival and hatching after 43.8 and 92 hours exposure to specified dose rates. Survival at the 43.8 hours exposure did not differ at 48 and 96 hpf. All values presented as mean percentage ± 95% confidence interval (CI). (XLSX) [file pone.0179259.s002.xlsx]

## Sheet: Sheet1
Survival and hatching at 48 and 96 hpf after 43.8 and 92 hours exposure. Values presented as mean percentage and 95% confidence interval (CI).
Exposure (hours)	Analyzed at (hpf)	Endpoint	Dose rate (mGy/h)
			Control	0.4	3.9	15	38
43.8	48	Hatching (%) ± CI	7.8 ± 3.82	29.8 ± 6.55	5.7 ± 3.28	7 ± 3.43	1.4 ± 1.9
	48 and 96	Survival (%) ± CI.	92.1 ± 1.95	88.3 ± 2.35	87.8 ± 2.38	87.9 ± 2.23	83.4 ± 3.1
	96	Hatching (%) ± CI.	99.0 ± 0.74	98.4 ± 0.92	98.9 ± 0.75	95.8 ± 1.38	99.3 ± 0.69
92	96	Survival (%) ± CI.	90.7 ± 2.1	86.6 ± 2.4	87.4 ± 2.42	89.9 ± 2.19	82.8 ± 2.69
		Hatching (%) ± CI.	100	99.0 ± 0.69	98.4 ± 0.91	96.8 ± 1.28	97.0 ± 1.22
