# Supplementary material for: Dose-dependent effects of gamma radiation on the early zebrafish development and gene expression
Source: PLoS One. 2017 Jun 19;12(6):e0179259. doi: 10.1371/journal.pone.0179259 (PMC5476279; doi:10.1371/journal.pone.0179259)
Supplement: S3 Table — Mapping statistics presented separately for each replicate (A) and each exposure (B) with their respective controls. Approximately 60% of the reads were mapped to the reference genome. Of the mapped reads, ~ 40% were mapped when allowing no mismatch, while ~ 15% of the reads were mapped when ≤ 2 bp mismatches were allowed. On the other hand, ~ 56% out of the mapped reads were found to represent unique genome positions, with ~ 1.5% of reads mapping to multiple positions. (XLSX) [file pone.0179259.s003.xlsx]

## Sheet: Sheet1
(A)
	0.54 mGy/h				5.4 mGy/h						10.9 mGy/h						Control-1						Control-2
Sample ID	nmbu-05-5		nmbu-05-7		nmbu-5-11		nmbu-5-1		nmbu-5-9		nmbu-10-14		nmbu-10-18		nmbu-10-4		nmbu-K1-12		nmbu-K1-15		nmbu-K1-17		nmbu-K2-13		nmbu-K2-20		nmbu-K2-9
Total reads	26975612		25493626		26801069		27829476		27867678		26152386		27076349		27314971		25802353		27351132		27625642		27572514		26676120		27073316
Total Basepair	1321804988		1249187674		1313252381		1363644324		1365516222		1281466914		1326741101		1338433579		1264315297		1340205468		1353656458		1351053186		1307129880		1326592484
Total mapped reads	15590290	0.5779	14869476	0.5833	15854116	0.5915	16262774	0.5844	16425414	0.5894	15168837	0.58	15607840	0.5764	15907380	0.5824	14985245	0.5808	15774364	0.5767	15913767	0.5761	15729959	0.5705	15271089	0.5725	15584381	0.5756
Perfect match	11848729	0.4392	11277618	0.4424	11850469	0.4422	12196817	0.4383	12285616	0.4409	11365013	0.4346	11722735	0.433	11863735	0.4343	11211413	0.4345	11835487	0.4327	11844663	0.4288	11544856	0.4187	11449394	0.4292	11626755	0.4295
≤ 2bp mismatch	3741561	0.1387	3591858	0.1409	4003647	0.1494	4065957	0.1461	4139798	0.1486	3803824	0.1454	3885105	0.1435	4043645	0.148	3773832	0.1463	3938877	0.144	4069104	0.1473	4185103	0.1518	3821695	0.1433	3957626	0.1462
Unique match	15205009	0.5637	14510833	0.5692	15470983	0.5773	15860596	0.5699	15986815	0.5737	14789327	0.5655	15192532	0.5611	15497657	0.5674	14620547	0.5666	15402627	0.5631	15524523	0.562	15337733	0.5563	14898847	0.5585	15202525	0.5615
Multi-position match	385281	0.0143	358643	0.0141	383133	0.0143	402178	0.0145	438599	0.0157	379510	0.0145	415308	0.0153	409723	0.015	364698	0.0141	371737	0.0136	389244	0.0141	392226	0.0142	372242	0.014	381856	0.0141
Total unmapped reads	11385322	0.4221	10624150	0.4167	10946953	0.4085	11566702	0.4156	11442264	0.4106	10983549	0.42	11468509	0.4236	11407591	0.4176	10817108	0.4192	11576768	0.4233	11711875	0.4239	11842555	0.4295	11405031	0.4275	11488935	0.4244
(B)
	0.54 mGy/h	%	5.4 mGy/h	%	10.9 mGy/h	%	Control-1	%	Control-2	%
Total reads	17489746		2.74994e+07		26847902		2.69264e+07		2.71073e+07
Total Basepair	856997554		1.34747e+09		1315547198		1.31939e+09		1.32826e+09
Total mapped reads	1.01533e+07	58.2933	16180768	58.8433	1.55614e+07	57.96	15557792	57.7867	1.55285e+07	57.2867
Perfect match	7.70878e+06	44.2167	1.2111e+07	44.0467	1.16505e+07	43.3967	11630521	43.2	11540335	42.58
≤ 2bp mismatch	2444473	14.08	4.0698e+06	14.8033	3910858	14.5633	3927271	14.5867	3.98814e+06	14.71
Unique match	9.90528e+06	56.8733	15772798	57.3633	1.51598e+07	56.4667	1.51826e+07	56.39	1.51464e+07	55.8767
Multi-position match	247975	1.42333	407970	1.48333	401514	1.49333	375226	1.39333	382108	1.41
Total unmapped reads	7.33649e+06	41.7067	1.13186e+07	41.1567	1.12865e+07	42.04	1.13686e+07	42.2133	1.15788e+07	42.7133
