# Supplementary material for: Dose-dependent effects of gamma radiation on the early zebrafish development and gene expression
Source: PLoS One. 2017 Jun 19;12(6):e0179259. doi: 10.1371/journal.pone.0179259 (PMC5476279; doi:10.1371/journal.pone.0179259)
Supplement: S4 Table — (XLSX) [file pone.0179259.s004.xlsx]

## Sheet: DEG
No.	Dose-rate (mGy/h)	Gene symbol	RefSeq_mRNA	Ensembl Gene ID	Ensembl Transcript ID		length	log2FC	FC	logCPM	PValue	FDR
1	0.54	clic5b	NM_212897	ENSDARG00000070584	ENSDART00000037379		23	1.15766	2.23096	1.13154	7.67e-05	0.0455427
2	0.54	crabp2b	NM_001012483				74	0.927676	1.90221	2.66687	4.74e-05	0.0319172
3	0.54	cdx4	NM_131109	ENSDARG00000036292	ENSDART00000114973		126	0.923643	1.8969	3.19529	6.2e-05	0.0391057
4	0.54	pfkfb3	NM_213397	ENSDARG00000001953	ENSDART00000041402		1291	0.877536	1.83723	7.22623	1.44e-07	0.000579606
5	0.54	cyp2x6	NM_001013565	ENSDARG00000079653	ENSDART00000064591		135	0.748635	1.6802	3.38839	3.2e-05	0.0248223
6	0.54	ppp1r15a	NM_001082921	ENSDARG00000069135	ENSDART00000100396		1255	0.714949	1.64143	6.80632	2.51e-07	0.000579606
7	0.54	tagapa	NM_200868	ENSDARG00000002353	ENSDART00000147557		1158	0.631108	1.54875	6.43116	1.73e-07	0.000579606
8	0.54	txnipa	NM_200087	ENSDARG00000036107	ENSDART00000052421		809	0.607546	1.52367	5.9068	9.78e-07	0.00114599
9	0.54	vox	NM_131698	ENSDARG00000014277	ENSDART00000008176		1111	0.60532	1.52132	6.35168	1.5e-05	0.0126267
10	0.54	dusp6	NM_194380	ENSDARG00000070914	ENSDART00000104496		992	0.561784	1.47609	6.30132	2.87e-07	0.000579606
11	0.54	sox3	NM_001001811	ENSDARG00000053569	ENSDART00000075617		3050	0.535855	1.4498	7.82221	1.02e-06	0.00114599
12	0.54	baz2a	NM_001006099	ENSDARG00000058676	ENSDART00000081596		3732	0.41811	1.33618	8.09252	8.59e-06	0.00796145
13	0.54	numb	NM_001040406	ENSDARG00000027279	ENSDART00000103350		1449	0.41114	1.32974	6.71924	3.56e-07	0.000598606
14	0.54	shisa2	NM_001003631	ENSDARG00000034138	ENSDART00000045574		2438	0.36944	1.29185	7.46141	9.3e-05	0.0494002
15	0.54	cited2	NM_001006045	ENSDARG00000030905	ENSDART00000046716		5384	0.367425	1.29005	8.57221	1.02e-06	0.00114599
16	0.54	LENG8	NM_001089519	ENSDARG00000076805	ENSDART00000113345		1861	0.366913	1.28959	7.13023	8.67e-06	0.00796145
17	0.54	gstm	NM_212676				1292	-0.373849	-1.29581	6.17164	8.25e-05	0.04626
18	0.54	zgc:158463	NM_001098396	ENSDARG00000070212	ENSDART00000102863		21987	-0.748191	-1.67969	10.0933	1.45e-07	0.000579606
1	5.4	apobb	NM_001030062	ENSDARG00000022767	ENSDART00000133353		5	9.3965	673.949	7.24636	1.25e-11	1.28e-07
2	5.4	apoa1a	NM_131128	ENSDARG00000012076	ENSDART00000012050		11	8.02366	260.234	6.29927	4.15e-11	2.13e-07
3	5.4	tfa	NM_001015057	ENSDARG00000016771	ENSDART00000108611		17	6.54294	93.2439	5.35796	4.06e-10	1.39e-06
4	5.4	bhmt	NM_001012480	ENSDARG00000013430	ENSDART00000040422		33	5.65112	50.2525	5.61352	4.12e-09	6.82e-06
5	5.4	gamt	NM_001105595	ENSDARG00000070844	ENSDART00000104360		14	5.36063	41.0874	4.01048	3.99e-07	0.000244382
6	5.4	apoa1b	NM_001100144	ENSDARG00000086583	ENSDART00000125748		33	4.88051	29.4564	4.77789	2.38e-07	0.000188369
7	5.4	pck2	NM_213192	ENSDARG00000020956	ENSDART00000024084		42	4.8218	28.2817	5.26298	2.04e-09	4.2e-06
8	5.4	serpinh1b	NM_131204	ENSDARG00000019949	ENSDART00000035096		16	4.2282	18.7419	3.32881	8.89e-10	2.29e-06
9	5.4	fat1a	NM_212967	ENSDARG00000017591	ENSDART00000103262		29	4.00964	16.1072	4.05303	5.3e-09	6.82e-06
10	5.4	hsp70l	NM_001113589	ENSDARG00000055723	ENSDART00000031650		22	3.98443	15.8283	4.4117	6.25e-06	0.00170724
11	5.4	nrp2b	NM_212966	ENSDARG00000038446	ENSDART00000056103		21	3.93722	15.3187	3.2537	4.04e-07	0.000244382
12	5.4	actc1a	NM_001001409	ENSDARG00000042535	ENSDART00000062370		44	3.85745	14.4947	4.50733	2.31e-06	0.000847331
13	5.4	mthfd1l	NM_001242996				8	3.855	14.4701	2.69726	4.41e-06	0.00137423
14	5.4	pla2g12b	NM_213430	ENSDARG00000015662	ENSDART00000128494		33	3.65685	12.6131	3.79106	3.87e-06	0.00126282
15	5.4	mdka	NM_131070	ENSDARG00000036036	ENSDART00000052318		14	3.57638	11.9288	3.00634	0.000114557	0.0130989
16	5.4	tbx6	NM_153666	ENSDARG00000011785	ENSDART00000013465		46	3.52038	11.4746	4.13162	7e-08	8.01e-05
17	5.4	meis3	NM_131778	ENSDARG00000002795	ENSDART00000018945		15	3.51341	11.4194	2.63788	1.32e-06	0.000564289
18	5.4	fn1b	NM_001013261	ENSDARG00000006526	ENSDART00000023692		79	3.48708	11.2128	5.02938	5.32e-06	0.00151962
19	5.4	hsp90aa1.1	NM_131328	ENSDARG00000010478	ENSDART00000004756		16	3.46299	11.0272	2.55399	0.000203741	0.0209893
20	5.4	pcxb	NM_131550	ENSDARG00000051939	ENSDART00000073654		11	3.42393	10.7326	2.48715	7.96e-05	0.0100143
21	5.4	ptpro	NM_001083814				28	3.41604	10.6741	3.00428	1.12e-06	0.000525089
22	5.4	krt17	NM_001083105	ENSDARG00000094041	ENSDART00000105004		75	3.27509	9.68056	4.74445	2.34e-07	0.000188369
23	5.4	h1f0	NM_199552	ENSDARG00000038559	ENSDART00000056286		46	3.26739	9.62906	4.05028	1.83e-06	0.000723333
24	5.4	cki	NM_131108				43	3.25496	9.54639	3.6454	3.85e-06	0.00126282
25	5.4	cyt1l	NM_001082882	ENSDARG00000036832	ENSDART00000105036		54	3.16319	8.9581	4.13881	9.45e-07	0.000462984
26	5.4	anxa1c	NM_181760	ENSDARG00000011168	ENSDART00000006947		24	3.08462	8.48329	2.72927	1.67e-05	0.0036589
27	5.4	slc3a2a	NM_131601	ENSDARG00000036427	ENSDART00000112833		22	3.00098	8.00543	2.61411	1.5e-05	0.00343978
28	5.4	zeb1b	NM_131709	ENSDARG00000013207	ENSDART00000047724		20	2.94856	7.71979	2.59132	2.06e-07	0.000188369
29	5.4	lama5	NM_001039171	ENSDARG00000058543	ENSDART00000045126		39	2.91544	7.54458	3.43521	5.18e-06	0.00151962
30	5.4	col11a1a	NM_001083844	ENSDARG00000026165	ENSDART00000042065		17	2.89932	7.46076	2.38078	0.00017646	0.0191521
31	5.4	her9	NM_131873	ENSDARG00000056438	ENSDART00000078936		17	2.89741	7.45086	2.24079	6.64e-05	0.00898795
32	5.4	notch1b	NM_131302	ENSDARG00000052094	ENSDART00000050855		17	2.83907	7.1556	2.10481	6.76e-05	0.00903429
33	5.4	gatm	NM_199531	ENSDARG00000036239	ENSDART00000052641		148	2.83661	7.14339	5.42082	6.95e-06	0.00183479
34	5.4	cyt1	NM_131107	ENSDARG00000092947	ENSDART00000004812		126	2.79846	6.95698	4.98269	5.01e-07	0.000286173
35	5.4	six7	NM_131354	ENSDARG00000070107	ENSDART00000102620		16	2.79506	6.94059	2.09319	6.3e-06	0.00170724
36	5.4	wwtr1	NM_001037696	ENSDARG00000067719	ENSDART00000097533		11	2.7173	6.57639	0.996332	1.28e-06	0.000564289
37	5.4	prdm1a	NM_199515	ENSDARG00000002445	ENSDART00000017445		23	2.70909	6.5391	2.52181	2.69e-05	0.00494702
38	5.4	rx3	NM_131227	ENSDARG00000052893	ENSDART00000074833		10	2.69602	6.48011	1.56937	5.04e-06	0.00151962
39	5.4		NM_001127518				82	2.69412	6.47158	4.50973	8.06e-05	0.0100143
40	5.4	efemp2b	NM_001160358	ENSDARG00000020811	ENSDART00000139460		29	2.6795	6.40634	2.74253	7.43e-05	0.00967238
41	5.4	rltgr	NM_001194988	ENSDARG00000096533	ENSDART00000152487		26	2.64763	6.26635	2.2899	1.17e-05	0.00280316
42	5.4	tuba1a	NM_001190982	ENSDARG00000001889	ENSDART00000009277		14	2.63131	6.1959	1.55407	0.000348519	0.0301396
43	5.4	crtap	NM_001001406	ENSDARG00000018010	ENSDART00000010104		13	2.62154	6.15406	1.83038	3.83e-05	0.00625057
44	5.4	hsp70	NM_131397				82	2.60186	6.07068	4.28896	6.31e-05	0.0086515
45	5.4	gpx4a	NM_001007282	ENSDARG00000068478	ENSDART00000099056		55	2.5932	6.03437	3.69587	2.58e-05	0.00494065
46	5.4	uox	NM_001002332	ENSDARG00000007024	ENSDART00000146940		19	2.54217	5.82465	2.27139	1.66e-06	0.000684198
47	5.4	sdprb	NM_001004584	ENSDARG00000071196	ENSDART00000143956		25	2.51654	5.72209	2.56983	2.27e-06	0.000847331
48	5.4	slc47a1	NM_001014310	ENSDARG00000046012	ENSDART00000133604		20	2.49503	5.63738	2.00895	0.000325275	0.0287007
49	5.4	zgc:158345	NM_001083013				26	2.43505	5.40783	2.5881	0.000206603	0.021051
50	5.4	creb3l3a	NM_001020673	ENSDARG00000056226	ENSDART00000138688		6	2.42139	5.35686	0.639997	1.98e-05	0.00416311
51	5.4	fgfr2	NM_178303	ENSDARG00000058115	ENSDART00000080914		31	2.38421	5.22058	2.49583	5.62e-05	0.00792008
52	5.4	anxa1b	NM_181759	ENSDARG00000014594	ENSDART00000145514		28	2.36985	5.16887	2.77139	9.76e-05	0.0114151
53	5.4	APOA4	NM_001128758	ENSDARG00000020866	ENSDART00000103190		12	2.35554	5.11784	1.70449	0.00063977	0.0441871
54	5.4	slit3	NM_131736	ENSDARG00000034268	ENSDART00000146299		17	2.35091	5.10146	1.94772	0.000698659	0.0466877
55	5.4	noxo1a	NM_001077584	ENSDARG00000041294	ENSDART00000090370		17	2.33517	5.04612	1.90661	0.000274217	0.0256542
56	5.4	ednraa	NM_001099445	ENSDARG00000011876	ENSDART00000010632		6	2.30372	4.9373	0.483271	3.38e-06	0.00120045
57	5.4	msgn1	NM_182882				54	2.30329	4.93583	3.0434	4.64e-05	0.00702552
58	5.4	tbx3a	NM_001101670	ENSDARG00000002216	ENSDART00000006380		23	2.25402	4.7701	2.52962	0.000417368	0.0337785
59	5.4	ube2e2	NM_001003494	ENSDARG00000034670	ENSDART00000049375		21	2.23293	4.70086	2.30407	8.08e-05	0.0100143
60	5.4	lamb1a	NM_173275	ENSDARG00000089288	ENSDART00000125680		292	2.18942	4.56122	5.60199	7.22e-07	0.000371621
61	5.4	ephb3a	NM_131097	ENSDARG00000031548	ENSDART00000040209		14	2.17996	4.53142	1.59729	0.000146786	0.0164193
62	5.4	dpp7	NM_001013315	ENSDARG00000027750	ENSDART00000037891		42	2.15061	4.44014	2.97034	5.15e-05	0.00757755
63	5.4	otx2	NM_131251	ENSDARG00000011235	ENSDART00000008816		18	2.13426	4.39012	1.98376	2.77e-05	0.00500072
64	5.4	gpd1c	NM_214753	ENSDARG00000036942	ENSDART00000053639		13	2.12358	4.35774	1.42991	0.000603493	0.0431288
65	5.4	fras1	NM_001130840	ENSDARG00000054619	ENSDART00000137112		37	2.06941	4.19715	2.88117	4.56e-05	0.00700679
66	5.4	cd99l2	NM_194369				33	2.04921	4.13879	2.2798	1.2e-05	0.00281075
67	5.4	nt5c2a	NM_201427	ENSDARG00000039399	ENSDART00000057574		30	2.01358	4.03782	2.36652	0.000193925	0.020574
68	5.4	zgc:161979	NM_001045488	ENSDARG00000095863	ENSDART00000060822		502	1.96312	3.89903	6.3131	8e-06	0.00205386
69	5.4	cahz	NM_131110	ENSDARG00000011166	ENSDART00000013411		33	1.95975	3.88996	2.33573	2.91e-05	0.00508082
70	5.4	tbx6l	NM_131052	ENSDARG00000006939	ENSDART00000142855		64	1.95819	3.88574	3.02123	9.3e-06	0.00227977
71	5.4	ripply1	NM_001039108	ENSDARG00000054103	ENSDART00000133405		23	1.9246	3.79631	1.4529	0.000420821	0.0337785
72	5.4	agrn	NM_001177452	ENSDARG00000079388	ENSDART00000114067		30	1.90099	3.73469	2.18216	8.23e-05	0.0100832
73	5.4	tcf12	NM_214816	ENSDARG00000004714	ENSDART00000009938		40	1.86819	3.65074	2.58303	0.000678377	0.046233
74	5.4	foxc1a	NM_131728	ENSDARG00000091481	ENSDART00000122732		37	1.85651	3.6213	2.78002	1.82e-05	0.00389179
75	5.4	h1fx	NM_199276	ENSDARG00000054058	ENSDART00000076200		39	1.84825	3.60062	2.45084	0.000462146	0.0353597
76	5.4	tagln2	NM_201576	ENSDARG00000033466	ENSDART00000049900		101	1.75656	3.37891	3.39372	2.59e-05	0.00494065
77	5.4	sox2	NM_213118	ENSDARG00000070913	ENSDART00000104493		67	1.72208	3.29913	2.77818	0.00044603	0.0348158
78	5.4	lama1	NM_001034986				449	1.71136	3.2747	5.88096	5.82e-07	0.000315074
79	5.4	slit1a	NM_001034968	ENSDARG00000044954	ENSDART00000066080		23	1.70568	3.26183	2.57212	0.000695336	0.0466877
80	5.4	fk65h11	NM_001002626	ENSDARG00000029443	ENSDART00000045109		29	1.63427	3.10431	2.18351	0.000549717	0.0401216
81	5.4	wtip	NM_001123278	ENSDARG00000063666	ENSDART00000093239		8	1.58332	2.99658	0.0925844	0.000570931	0.0413764
82	5.4	zgc:85975	NM_213265	ENSDARG00000032405	ENSDART00000049170		82	1.5635	2.9557	3.4933	3.16e-05	0.00532591
83	5.4	cxcl12b	NM_198068				56	1.54057	2.90909	2.83891	0.000417925	0.0337785
84	5.4	vsx1	NM_131333	ENSDARG00000056292	ENSDART00000078763		11	1.51729	2.86252	0.370507	0.0006144	0.0436055
85	5.4	wnt5b	NM_130937	ENSDARG00000034894	ENSDART00000074651		32	1.49971	2.82785	1.93125	0.000226667	0.0220687
86	5.4	unc5b	NM_001111149	ENSDARG00000033327	ENSDART00000109546		29	1.44444	2.72157	1.87838	0.000357254	0.0306375
87	5.4	krt4	NM_131509	ENSDARG00000017624	ENSDART00000012644		5693	1.36594	2.57743	9.31437	4.12e-05	0.00642905
88	5.4	krt5	NM_131156	ENSDARG00000058371	ENSDART00000129044		2593	1.3367	2.52573	8.15396	4.12e-05	0.00642905
89	5.4	fbp1b	NM_213132	ENSDARG00000020364	ENSDART00000051313		342	1.26143	2.39734	5.30443	0.000198089	0.0208014
90	5.4	nt5c2b	NM_001079966	ENSDARG00000058231	ENSDART00000065125		82	1.23459	2.35314	2.88981	0.000633673	0.0440617
91	5.4	zgc:110712	NM_001017588	ENSDARG00000019365	ENSDART00000142208		415	1.20362	2.30318	5.44084	5.32e-05	0.00771043
92	5.4	RBM47	NM_001114686	ENSDARG00000061985	ENSDART00000135552		166	1.1684	2.24762	4.17294	2.29e-05	0.00453143
93	5.4	slc30a1b	NM_001089583	ENSDARG00000053896	ENSDART00000104009		115	1.16573	2.24347	3.70848	0.000220758	0.0218444
94	5.4	tuba8l2	NM_200691	ENSDARG00000031164	ENSDART00000040204		193	1.15043	2.2198	4.28906	0.000481728	0.036452
95	5.4	zgc:109868	NM_001017824	ENSDARG00000036834	ENSDART00000105040		607	1.1388	2.20198	5.99961	7.07e-05	0.00932207
96	5.4	nr6a1a	NM_131256	ENSDARG00000018030	ENSDART00000006409		312	1.11249	2.16218	5.21784	3.93e-06	0.00126282
97	5.4	hkdc1	NM_001115125	ENSDARG00000038703	ENSDART00000056523		129	1.08459	2.12077	3.65713	6.22e-05	0.0086515
98	5.4	uba52	NM_001037113	ENSDARG00000041435	ENSDART00000060745		303	1.07928	2.11298	4.94064	0.000735388	0.048203
99	5.4	RPS17	NM_001013455	ENSDARG00000046157	ENSDART00000155055		433	1.0493	2.06953	5.49212	0.000449957	0.0348158
100	5.4	crabp2b	NM_001012483				193	1.04887	2.06891	4.1794	2.81e-07	0.000193074
101	5.4	cdh6	NM_001013520				228	1.03526	2.04948	4.44677	0.000463858	0.0353597
102	5.4	rplp0	NM_131580	ENSDARG00000051783	ENSDART00000073462		1577	1.01368	2.01905	7.20919	0.000509732	0.038012
103	5.4	ptprfb	NM_001083576	ENSDARG00000005754	ENSDART00000083314		365	0.932499	1.90858	5.07336	0.000235498	0.0225192
104	5.4	dock5	NM_001110012	ENSDARG00000001968	ENSDART00000135834		435	0.902863	1.86977	5.48568	9.15e-08	9.41e-05
105	5.4	alcamb	NM_212634	ENSDARG00000058538	ENSDART00000101204		921	0.877644	1.83737	6.40719	2.87e-05	0.00508082
106	5.4	zgc:110183	NM_001017836				486	0.806255	1.74867	5.13174	3e-05	0.00513887
107	5.4	dkey-60b12.1	NM_001114683				845	0.747841	1.67928	6.36848	5.21e-09	6.82e-06
108	5.4	zgc:92061	NM_001002383	ENSDARG00000000212	ENSDART00000105808		883	0.735588	1.66508	6.19736	9.6e-05	0.0113573
109	5.4	ext1b	NM_001012369				830	0.700931	1.62555	6.33152	2.7e-07	0.000193074
110	5.4	EPG5	NM_001110525	ENSDARG00000059846	ENSDART00000144525		555	0.68549	1.60825	6.10276	0.000227313	0.0220687
111	5.4	ube3b	NM_001114682	ENSDARG00000061960	ENSDART00000088968		362	0.675692	1.59736	5.12732	2.66e-05	0.00494702
112	5.4	rpl13	NM_198143	ENSDARG00000030585	ENSDART00000047391		2165	0.66387	1.58433	7.48352	0.000134078	0.0151626
113	5.4	igf2bp1	NM_001076559	ENSDARG00000061478	ENSDART00000087726		758	0.637617	1.55576	6.06916	0.0001768	0.0191521
114	5.4	rpl15	NM_001003447	ENSDARG00000009285	ENSDART00000141397		2286	0.625405	1.54264	7.49604	0.000408888	0.0337785
115	5.4	rps16	NM_001076732	ENSDARG00000045487	ENSDART00000066898		765	0.624219	1.54138	5.9965	0.000203957	0.0209893
116	5.4	rpl6	NM_001003844	ENSDARG00000058451	ENSDART00000101125		4421	0.610464	1.52675	8.50334	0.000345141	0.0301004
117	5.4	rpl13a	NM_212784	ENSDARG00000044093	ENSDART00000064739		2347	0.587637	1.50278	7.52311	0.00023633	0.0225192
118	5.4	rps13	NM_001002079	ENSDARG00000036298	ENSDART00000052730		1324	0.582157	1.49709	6.78313	0.000423421	0.0337785
119	5.4	rpl8	NM_200713	ENSDARG00000014867	ENSDART00000140039		1991	0.579942	1.49479	7.35512	8.82e-05	0.0106746
120	5.4	btbd7	NM_001025551	ENSDARG00000003069	ENSDART00000149024		652	0.570131	1.48466	6.02324	0.000208964	0.0210828
121	5.4	rps3a	NM_200059	ENSDARG00000035692	ENSDART00000051763		3059	0.517925	1.43189	7.96237	0.000688105	0.0465874
122	5.4	trioa	NM_001104526	ENSDARG00000019426	ENSDART00000144275		1418	0.46212	1.37756	7.13303	0.000624301	0.0437683
123	5.4	ago3b	NM_001160028	ENSDARG00000063079	ENSDART00000091813		1285	0.434534	1.35147	6.81163	0.000530415	0.0392698
124	5.4	fn1a	NM_131520	ENSDARG00000019815	ENSDART00000124346		2326	0.428969	1.34627	7.31646	0.000326303	0.0287007
125	5.4	gnb2l1	NM_131444	ENSDARG00000041619	ENSDART00000061001		6587	0.426824	1.34427	8.97054	0.000447667	0.0348158
126	5.4	C10H11orf30	NM_199984	ENSDARG00000059059	ENSDART00000101661		1760	0.417235	1.33537	6.96079	0.00031168	0.028136
127	5.4	rps14	NM_200026	ENSDARG00000036629	ENSDART00000053208		2598	0.415968	1.33419	7.66677	0.000597518	0.0430004
128	5.4	plxna3	NM_001098489	ENSDARG00000007172	ENSDART00000044000		1315	0.410659	1.32929	6.8899	0.000545051	0.0400652
129	5.4	eef2b	NM_200458	ENSDARG00000003016	ENSDART00000023931		34763	0.365435	1.28827	11.3386	0.000745979	0.0485878
130	5.4	ube2g1b	NM_213530	ENSDARG00000069527	ENSDART00000101263		5309	-0.331868	-1.25864	8.30505	0.000393218	0.0328992
131	5.4	MIS18BP1	NM_001006661	ENSDARG00000042563	ENSDART00000062430		4407	-0.35351	-1.27767	7.99067	0.000666893	0.0457533
132	5.4	zcchc10	NM_001089339	ENSDARG00000091092	ENSDART00000115192		2207	-0.374323	-1.29623	7.06358	0.000417776	0.0337785
133	5.4	cd2bp2	NM_200961	ENSDARG00000027357	ENSDART00000035759		2996	-0.379774	-1.30114	7.40567	0.000447289	0.0348158
134	5.4	acin1a	NM_001007105	ENSDARG00000054290	ENSDART00000136082		5817	-0.388849	-1.30935	8.27016	0.000507705	0.038012
135	5.4	cmtm6	NM_001044756	ENSDARG00000010853	ENSDART00000133573		4142	-0.389546	-1.30998	7.92578	0.000285894	0.026269
136	5.4	gmnn	NM_200086	ENSDARG00000035957	ENSDART00000052185		8904	-0.403356	-1.32258	8.94627	7.71e-05	0.00991299
137	5.4	bc2	NM_213517	ENSDARG00000053979	ENSDART00000076103		1819	-0.404473	-1.3236	6.75673	0.000292596	0.0266469
138	5.4	hirip3	NM_199823	ENSDARG00000027749	ENSDART00000037906		3302	-0.406131	-1.32513	7.38476	0.000319863	0.0286235
139	5.4	egln3	NM_213310	ENSDARG00000032553	ENSDART00000149640		3216	-0.408381	-1.3272	7.73473	0.000378906	0.0319617
140	5.4	larp7	NM_199930	ENSDARG00000017315	ENSDART00000008554		2933	-0.414684	-1.33301	7.38588	9.39e-05	0.0112334
141	5.4	ldha	NM_131246				2046	-0.418462	-1.3365	6.94935	0.000213112	0.0212926
142	5.4	snx11	NM_001044316	ENSDARG00000052522	ENSDART00000105362		3011	-0.422643	-1.34038	7.45759	0.000187061	0.0200526
143	5.4	pfkfb3	NM_213397	ENSDARG00000001953	ENSDART00000041402		2667	-0.422758	-1.34049	7.37504	1.55e-05	0.00347289
144	5.4	rnf126	NM_001083017	ENSDARG00000088454	ENSDART00000123386		3530	-0.43074	-1.34792	7.59786	4.11e-05	0.00642905
145	5.4	arl4ab	NM_200318	ENSDARG00000033182	ENSDART00000040810		1821	-0.441994	-1.35848	6.79709	3.54e-05	0.0058742
146	5.4	zgc:173726	NM_001109848	ENSDARG00000077078	ENSDART00000115348		1611	-0.443272	-1.35968	6.56392	5.06e-05	0.00754505
147	5.4	ggps1	NM_200035				2048	-0.453442	-1.3693	6.84108	0.000100046	0.0115682
148	5.4	zmat2	NM_212681	ENSDARG00000004956	ENSDART00000007412		1539	-0.470133	-1.38524	6.4522	0.000269708	0.0254639
149	5.4	cep290	NM_001168267	ENSDARG00000062727	ENSDART00000149696		1298	-0.514145	-1.42815	6.31098	0.000276826	0.025665
150	5.4	pho	NM_001002867	ENSDARG00000035133	ENSDART00000050879		11716	-0.551969	-1.46609	9.29935	2.03e-05	0.00418508
151	5.4	igfbp1a	NM_173283	ENSDARG00000014947	ENSDART00000026576		1047	-0.586318	-1.50141	6.11724	0.000169503	0.0187565
152	5.4	ccdc43	NM_200658	ENSDARG00000054446	ENSDART00000076640		1681	-0.607067	-1.52316	6.65256	8.18e-06	0.00205386
153	5.4	ankrd37	NM_001145614	ENSDARG00000056376	ENSDART00000103236		731	-0.638968	-1.55721	5.28881	2.15e-05	0.00433744
154	5.4	stk35l	NM_001008627	ENSDARG00000057497	ENSDART00000053187		4675	-0.850594	-1.80324	7.8473	5.58e-05	0.00792008
155	5.4	bin2a	NM_001007421	ENSDARG00000003219	ENSDART00000025196		290	-0.902507	-1.86931	3.64737	0.000710863	0.0471967
156	5.4	vegfab	NM_001044855	ENSDARG00000034700	ENSDART00000017349		111	-1.02884	-2.04038	2.80795	0.000371436	0.0315904
1	10.9	tfa	NM_001015057	ENSDARG00000016771	ENSDART00000108611		17	1.69952	3.24794	0.961109	2.96e-05	0.00157606
2	10.9	serpinh1b	NM_131204	ENSDARG00000019949	ENSDART00000035096		16	1.5892	3.00882	1.07884	9.12e-05	0.0035723
3	10.9	tfec	NM_001030105	ENSDARG00000008423	ENSDART00000049863		85	1.52425	2.87637	3.20646	2.15e-11	1.7e-08
4	10.9	pcp4l1	NM_001161488	ENSDARG00000023181	ENSDART00000034790		14	1.517	2.86195	0.489604	6.6e-05	0.00284877
5	10.9	zgc:110353	NM_001017785	ENSDARG00000039443	ENSDART00000057624		6	1.48555	2.80024	0.629438	0.000273779	0.00776488
6	10.9	pck2	NM_213192	ENSDARG00000020956	ENSDART00000024084		42	1.46653	2.76357	2.31913	1.98e-06	0.00018525
7	10.9	wwtr1	NM_001037696	ENSDARG00000067719	ENSDART00000097533		11	1.45864	2.74849	0.0522174	0.000661698	0.0148984
8	10.9	cyp2aa2	NM_001077458	ENSDARG00000087868	ENSDART00000006065		11	1.44028	2.71373	0.908061	3.17e-05	0.00165793
9	10.9	gabra1	NM_001077326	ENSDARG00000068989	ENSDART00000100000		12	1.43039	2.6952	0.14411	0.000409251	0.0105835
10	10.9	rltgr	NM_001194988	ENSDARG00000096533	ENSDART00000152487		26	1.35191	2.5525	1.27781	5.23e-05	0.00237374
11	10.9	slc14a2	NM_001020519	ENSDARG00000051914	ENSDART00000073626		12	1.28256	2.4327	0.707134	0.000643756	0.0146226
12	10.9	uox	NM_001002332	ENSDARG00000007024	ENSDART00000146940		19	1.26898	2.40991	1.28958	0.00025712	0.00749957
13	10.9	fzd3a	NM_001042761	ENSDARG00000021664	ENSDART00000090549		15	1.26774	2.40785	0.88391	4.05e-05	0.00198064
14	10.9	krt17	NM_001083105	ENSDARG00000094041	ENSDART00000105004		75	1.26502	2.4033	3.09413	3.47e-06	0.000282796
15	10.9	lamb1a	NM_173275	ENSDARG00000089288	ENSDART00000125680		292	1.26464	2.40267	4.88206	5.77e-14	1.48e-10
16	10.9	rhbdl3	NM_001017556				11	1.25301	2.38338	0.357573	0.000816119	0.0171352
17	10.9	zgc:153219	NM_001076581	ENSDARG00000054054	ENSDART00000076181		6	1.21057	2.31429	0.00714658	0.00302592	0.0424995
18	10.9	nt5c2b	NM_001079966	ENSDARG00000058231	ENSDART00000065125		82	1.20404	2.30384	2.85477	5.5e-07	6.8e-05
19	10.9	vim	NM_131872	ENSDARG00000010008	ENSDART00000003745		13	1.20366	2.30323	0.555317	0.000579987	0.0134418
20	10.9	RBM47	NM_001114686	ENSDARG00000061985	ENSDART00000135552		166	1.17857	2.26352	4.16637	5.69e-14	1.48e-10
21	10.9	si:ch211-191i18.2	NM_001045041	ENSDARG00000070141	ENSDART00000150919		11	1.16921	2.24888	0.12952	0.0023837	0.0363922
22	10.9	mmp30	NM_001040291	ENSDARG00000045887	ENSDART00000067447		96	1.16631	2.24437	3.1203	1.61e-05	0.000971725
23	10.9	zgc:100868	NM_001003526	ENSDARG00000004748	ENSDART00000013553		105	1.16413	2.24098	3.3997	1.71e-07	2.64e-05
24	10.9	pkd2	NM_001002310	ENSDARG00000014098	ENSDART00000020412		68	1.15923	2.23338	3.11071	2.61e-07	3.73e-05
25	10.9	ptpro	NM_001083814				28	1.15753	2.23075	1.1925	7.68e-05	0.0031387
26	10.9	serpinh1a	NM_001110374	ENSDARG00000075954	ENSDART00000109752		36	1.15727	2.23034	2.26086	4.64e-07	6.19e-05
27	10.9	cdh6	NM_001013520				228	1.1524	2.22283	4.51298	8.39e-08	1.51e-05
28	10.9	hkdc1	NM_001115125	ENSDARG00000038703	ENSDART00000056523		129	1.14419	2.21023	3.68393	9.65e-08	1.71e-05
29	10.9	wu:fb17f05	NM_001199952	ENSDARG00000095147	ENSDART00000140272		24	1.14412	2.21011	1.57459	2.93e-05	0.00156654
30	10.9	tbx6l	NM_131052	ENSDARG00000006939	ENSDART00000142855		64	1.13035	2.18912	2.40251	1.51e-05	0.000932996
31	10.9	klf13	NM_001076772	ENSDARG00000061368	ENSDART00000087450		13	1.12966	2.18807	1.23765	0.00265342	0.0390834
32	10.9	cyp2aa8	NM_001006080	ENSDARG00000090403	ENSDART00000102420		575	1.12924	2.18744	5.9409	3.95e-09	1.56e-06
33	10.9	erbb2	NM_200119	ENSDARG00000026294	ENSDART00000003932		72	1.11914	2.17217	3.30732	5.3e-07	6.67e-05
34	10.9	cpn1	NM_212770	ENSDARG00000005185	ENSDART00000124439		65	1.11663	2.16839	2.54527	2.63e-05	0.00145437
35	10.9	eve1	NM_131114	ENSDARG00000056012	ENSDART00000140264		190	1.1163	2.1679	4.10459	2.05e-12	3e-09
36	10.9	sox2	NM_213118	ENSDARG00000070913	ENSDART00000104493		67	1.1094	2.15755	2.32787	0.000391967	0.01024
37	10.9	elk3	NM_001030108	ENSDARG00000018688	ENSDART00000149218		14	1.10067	2.14455	0.418504	0.00151953	0.0268058
38	10.9	APOA4	NM_001128758	ENSDARG00000020866	ENSDART00000103190		12	1.09873	2.14166	0.77661	0.000467249	0.0114767
39	10.9	lcp1	NM_131320	ENSDARG00000088098	ENSDART00000129608		584	1.08803	2.12583	5.8173	4.54e-13	8.58e-10
40	10.9	cyt1	NM_131107	ENSDARG00000092947	ENSDART00000004812		126	1.0751	2.10687	3.62116	4.74e-07	6.24e-05
41	10.9	zgc:92061	NM_001002383	ENSDARG00000000212	ENSDART00000105808		883	1.06994	2.09934	6.40187	6.16e-09	2.11e-06
42	10.9	fat1a	NM_212967	ENSDARG00000017591	ENSDART00000103262		29	1.0635	2.09	1.61748	0.000304674	0.00841041
43	10.9	zgc:110712	NM_001017588	ENSDARG00000019365	ENSDART00000142208		415	1.06257	2.08864	5.33104	1.33e-08	3.59e-06
44	10.9	fgf24	NM_182871	ENSDARG00000037677	ENSDART00000054877		27	1.05556	2.07852	1.59787	0.000111783	0.00414324
45	10.9	pleca	NM_001100032	ENSDARG00000062590	ENSDART00000090679		70	1.05106	2.07205	2.90768	8.81e-06	0.000623522
46	10.9	bhmt	NM_001012480	ENSDARG00000013430	ENSDART00000040422		33	1.04947	2.06977	1.59382	0.00025485	0.00747583
47	10.9	aldh1a2	NM_131850	ENSDARG00000053493	ENSDART00000075519		90	1.0472	2.06652	2.95824	3.5e-06	0.000282796
48	10.9	atp1b3a	NM_131221	ENSDARG00000015790	ENSDART00000022549		46	1.04209	2.05921	2.36374	1.32e-06	0.000133958
49	10.9	lama5	NM_001039171	ENSDARG00000058543	ENSDART00000045126		39	1.04018	2.05648	1.96608	4.39e-05	0.00208532
50	10.9	zgc:161979	NM_001045488	ENSDARG00000095863	ENSDART00000060822		502	1.03674	2.05158	5.61857	6.01e-09	2.11e-06
51	10.9	notum1a	NM_001161654	ENSDARG00000031126	ENSDART00000047418		208	1.03448	2.04837	4.31814	4.66e-08	1.02e-05
52	10.9	pla2g12b	NM_213430	ENSDARG00000015662	ENSDART00000128494		33	1.03386	2.0475	1.66114	1.35e-05	0.00084303
53	10.9	szl	NM_181663	ENSDARG00000022987	ENSDART00000030667		68	1.0272	2.03807	2.5215	1.28e-05	0.000817509
54	10.9	smtnl	NM_212805	ENSDARG00000055632	ENSDART00000043292		48	1.02672	2.03739	2.43665	2.83e-06	0.00023403
55	10.9	ephb3a	NM_131097	ENSDARG00000031548	ENSDART00000040209		14	1.02372	2.03316	0.759837	0.00258714	0.0383847
56	10.9	kirrel3l	NM_001099344	ENSDARG00000019473	ENSDART00000113050		112	1.02004	2.02798	3.36724	1.25e-08	3.48e-06
57	10.9	mtp	NM_212970	ENSDARG00000008637	ENSDART00000015251		680	1.01943	2.02712	6.04322	2.05e-11	1.7e-08
58	10.9	cd99l2	NM_194369				33	1.01572	2.02191	1.52304	0.000218415	0.00667401
59	10.9	zgc:109868	NM_001017824	ENSDARG00000036834	ENSDART00000105040		607	1.01411	2.01965	5.90214	1.01e-08	2.95e-06
60	10.9	slc43a2b	NM_001008585	ENSDARG00000061120	ENSDART00000141332		423	1.01195	2.01663	5.22273	4.56e-11	3.34e-08
61	10.9	cahz	NM_131110	ENSDARG00000011166	ENSDART00000013411		33	1.00188	2.00261	1.63914	7.75e-05	0.00314384
62	10.9	GPA33	NM_001115105	ENSDARG00000040543	ENSDART00000152340		51	1.00133	2.00184	2.3842	0.000122432	0.00444174
63	10.9	bmper	NM_001020487	ENSDARG00000040893	ENSDART00000155606		64	0.999475	1.99927	2.88314	1.98e-06	0.00018525
64	10.9	il23r	NM_001113506	ENSDARG00000052158	ENSDART00000149356		77	0.999108	1.99876	2.88065	3.82e-06	0.000301751
65	10.9	crabp2b	NM_001012483				193	0.994602	1.99253	4.12981	7.6e-09	2.42e-06
66	10.9	slc16a10	NM_001080028	ENSDARG00000020984	ENSDART00000104762		53	0.992325	1.98939	2.27988	0.00157343	0.0275672
67	10.9	rab25a	NM_001008641	ENSDARG00000058800	ENSDART00000081741		88	0.987496	1.98274	2.86971	0.000666675	0.0149776
68	10.9	sdprb	NM_001004584	ENSDARG00000071196	ENSDART00000143956		25	0.986303	1.9811	1.41809	0.00278638	0.0404065
69	10.9	wnt5b	NM_130937	ENSDARG00000034894	ENSDART00000074651		32	0.98305	1.97664	1.56624	5.73e-05	0.00254564
70	10.9	add3b	NM_001202527	ENSDARG00000056250	ENSDART00000078703		588	0.982883	1.97641	5.68265	5.02e-13	8.58e-10
71	10.9	MAL	NM_001082411	ENSDARG00000070401	ENSDART00000103265		26	0.981988	1.97518	1.36269	0.00119105	0.0224788
72	10.9	cyt1l	NM_001082882	ENSDARG00000036832	ENSDART00000105036		54	0.968626	1.95698	2.39652	0.000224643	0.0068237
73	10.9	dpp7	NM_001013315	ENSDARG00000027750	ENSDART00000037891		42	0.965472	1.9527	2.09228	0.00011279	0.00416553
74	10.9	si:ch211-151h10.2	NM_001045140	ENSDARG00000068250	ENSDART00000098599		25	0.958988	1.94395	1.4007	0.000350448	0.00931431
75	10.9	mst1	NM_152980	ENSDARG00000031855	ENSDART00000045408		99	0.952165	1.93477	3.25565	1.07e-05	0.000695605
76	10.9	spag1a	NM_001089406	ENSDARG00000004017	ENSDART00000130537		169	0.950926	1.93311	3.8668	7.11e-05	0.00296858
77	10.9	anxa1b	NM_181759	ENSDARG00000014594	ENSDART00000145514		28	0.949251	1.93087	1.7101	0.000635964	0.0144777
78	10.9	zgc:91849	NM_001002687	ENSDARG00000014323	ENSDART00000142964		381	0.944848	1.92499	5.13031	4.92e-06	0.000380068
79	10.9	anxa1c	NM_181760	ENSDARG00000011168	ENSDART00000006947		24	0.942641	1.92204	1.07637	0.00226985	0.0353099
80	10.9	col11a1a	NM_001083844	ENSDARG00000026165	ENSDART00000042065		17	0.942243	1.92151	0.893491	0.00275716	0.0400393
81	10.9	slc13a4	NM_001089551	ENSDARG00000059053	ENSDART00000129252		353	0.931959	1.90787	5.05322	1.79e-07	2.71e-05
82	10.9	epyc	NM_001017903	ENSDARG00000056950	ENSDART00000128932		150	0.92945	1.90455	3.50477	5.82e-06	0.000442304
83	10.9	notch3	NM_131549	ENSDARG00000052139	ENSDART00000073930		314	0.927067	1.90141	5.12364	1.4e-11	1.4e-08
84	10.9	abca1b	NM_001114586				647	0.926323	1.90043	6.15028	1.11e-11	1.4e-08
85	10.9	cebpa	NM_131885	ENSDARG00000036074	ENSDART00000052366		145	0.919339	1.89125	3.91858	7.01e-08	1.38e-05
86	10.9	gata6	NM_131557	ENSDARG00000035831	ENSDART00000051999		597	0.91845	1.89008	5.86298	4.52e-09	1.72e-06
87	10.9	cyp2aa4	NM_001002092	ENSDARG00000002981	ENSDART00000045049		135	0.916158	1.88708	3.69126	7.25e-05	0.00301233
88	10.9	b3gnt5a	NM_198876	ENSDARG00000018971	ENSDART00000132365		355	0.914617	1.88507	5.00505	8.7e-07	9.5e-05
89	10.9	ctsll	NM_001005999	ENSDARG00000011701	ENSDART00000144226		651	0.913312	1.88336	5.86147	1.03e-07	1.8e-05
90	10.9	efnb2b	NM_131808	ENSDARG00000003783	ENSDART00000023180		45	0.909725	1.87869	2.21987	0.000208577	0.00648928
91	10.9	anxa2b	NM_001105600	ENSDARG00000053625	ENSDART00000124028		38	0.909219	1.87803	1.80519	0.000459931	0.0113786
92	10.9	im:7138239	NM_205587	ENSDARG00000039070	ENSDART00000057053		143	0.901053	1.86743	3.90706	7.19e-07	8.29e-05
93	10.9	bcar3	NM_001113620	ENSDARG00000016981	ENSDART00000138855		123	0.898237	1.86379	3.65728	2.52e-06	0.000212186
94	10.9	FRMD1	NM_001111187	ENSDARG00000078741	ENSDART00000111458		65	0.896623	1.8617	2.51758	0.000600092	0.0138453
95	10.9	capn9	NM_001003501	ENSDARG00000012341	ENSDART00000007732		591	0.896375	1.86138	5.7516	3.9e-08	8.89e-06
96	10.9	krt5	NM_131156	ENSDARG00000058371	ENSDART00000129044		2593	0.891097	1.85459	7.83658	1.1e-09	5.66e-07
97	10.9	cki	NM_131108				43	0.890077	1.85328	1.78188	0.00153688	0.0270654
98	10.9	zgc:193505	NM_001128697	ENSDARG00000093584	ENSDART00000145538		997	0.886314	1.84845	6.41765	7.76e-08	1.42e-05
99	10.9	hes6	NM_194400	ENSDARG00000019335	ENSDART00000023040		235	0.880235	1.84068	4.21127	1.43e-07	2.3e-05
100	10.9	dld	NM_130955	ENSDARG00000020219	ENSDART00000099224		218	0.879974	1.84034	4.06714	2.68e-05	0.00146018
101	10.9	cbfa2t2	NM_001076592	ENSDARG00000074337	ENSDART00000155438		103	0.879212	1.83937	3.11919	2.34e-05	0.0013247
102	10.9	mapkapk3	NM_001080079	ENSDARG00000089016	ENSDART00000123915		150	0.878813	1.83886	3.66809	0.000185006	0.00580872
103	10.9	efnb2a	NM_131023	ENSDARG00000020164	ENSDART00000026011		85	0.872589	1.83095	2.89871	8.26e-06	0.000593262
104	10.9	anxa1a	NM_181758	ENSDARG00000026726	ENSDART00000031665		554	0.871647	1.82975	5.57473	0.000171175	0.00562643
105	10.9	NPBWR2	NM_001030258	ENSDARG00000033393	ENSDART00000044733		50	0.871134	1.8291	2.16338	0.0020027	0.032483
106	10.9	tph1b	NM_001001843	ENSDARG00000036082	ENSDART00000052385		80	0.870022	1.82769	3.01782	9.89e-05	0.00377557
107	10.9	atp1b2a	NM_131669	ENSDARG00000013605	ENSDART00000089402		28	0.869255	1.82672	1.78062	0.000733926	0.0158668
108	10.9	tll1	NM_131010	ENSDARG00000037429	ENSDART00000054472		64	0.866293	1.82297	3.24803	0.00127353	0.0237302
109	10.9	hspb1	NM_001008615	ENSDARG00000041065	ENSDART00000060162		6255	0.866211	1.82287	9.19384	6.45e-10	3.68e-07
110	10.9	pkp3a	NM_001045280	ENSDARG00000051861	ENSDART00000123211		301	0.863787	1.81981	4.653	2.46e-05	0.00138916
111	10.9	otop1	NM_198803				287	0.863649	1.81963	4.7259	2.04e-07	2.99e-05
112	10.9	ptgs2a	NM_153657	ENSDARG00000004539	ENSDART00000006870		189	0.859697	1.81466	3.9918	0.000127555	0.00459512
113	10.9	krt4	NM_131509	ENSDARG00000017624	ENSDART00000012644		5693	0.85521	1.80902	8.95278	7.79e-09	2.42e-06
114	10.9	zgc:112970	NM_001014357	ENSDARG00000075258	ENSDART00000110036		31	0.854251	1.80782	1.3	0.001311	0.0242086
115	10.9	cart4	NM_001082932	ENSDARG00000070142	ENSDART00000102697		73	0.849827	1.80228	2.9316	3.92e-05	0.00193623
116	10.9	fbp1b	NM_213132	ENSDARG00000020364	ENSDART00000051313		342	0.849277	1.8016	5.01431	1.64e-09	7.66e-07
117	10.9	rnd1l	NM_001044396	ENSDARG00000004218	ENSDART00000018654		336	0.848205	1.80026	4.89803	2.65e-08	6.18e-06
118	10.9	ghrhra	NM_001131052	ENSDARG00000037341	ENSDART00000054331		21	0.835468	1.78444	1.15831	0.00237478	0.0363589
119	10.9	dhrs3b	NM_001006070	ENSDARG00000044803	ENSDART00000065853		40	0.834831	1.78365	1.77284	0.00272325	0.0397718
120	10.9	hsp90aa1.2	NM_001045073	ENSDARG00000024746	ENSDART00000023550		163	0.832014	1.78017	3.84593	3.66e-06	0.000293877
121	10.9	alcamb	NM_212634	ENSDARG00000058538	ENSDART00000101204		921	0.83193	1.78007	6.36482	1.4e-08	3.67e-06
122	10.9	praf2	NM_001017698	ENSDARG00000032535	ENSDART00000040804		17	0.829745	1.77737	1.11463	0.00340248	0.0456644
123	10.9	ved	NM_183074	ENSDARG00000096498	ENSDART00000151832		2010	0.829337	1.77687	7.47168	1.5e-11	1.4e-08
124	10.9	gata5	NM_131235	ENSDARG00000017821	ENSDART00000012194		494	0.828695	1.77608	5.47558	2.79e-09	1.19e-06
125	10.9	slco1d1	NM_001089333	ENSDARG00000060181	ENSDART00000084568		135	0.828386	1.7757	3.75087	9.57e-07	0.000102336
126	10.9	phospho1	NM_001003461	ENSDARG00000008403	ENSDART00000055834		223	0.827325	1.77439	4.13126	3.51e-05	0.00179328
127	10.9	plcd1a	NM_001109700	ENSDARG00000059123	ENSDART00000132340		235	0.827294	1.77435	4.3734	0.000101113	0.00383071
128	10.9	si:ch211-10j20.1	NM_001089392	ENSDARG00000069445	ENSDART00000100006		30	0.822	1.76786	1.7908	0.000721272	0.0157895
129	10.9	entpd1	NM_001003545	ENSDARG00000045066	ENSDART00000066257		213	0.821099	1.76675	4.38213	3.9e-09	1.56e-06
130	10.9	lmo7a	NM_001128231	ENSDARG00000004930	ENSDART00000009920		93	0.821008	1.76664	2.95724	0.000172076	0.00562643
131	10.9	krt8	NM_200080	ENSDARG00000058358	ENSDART00000081215		8450	0.820411	1.76591	9.4997	1.34e-09	6.54e-07
132	10.9	krt18	NM_178437	ENSDARG00000018404	ENSDART00000127667		4881	0.819287	1.76453	8.7298	1.75e-08	4.38e-06
133	10.9	etfdh	NM_001004598	ENSDARG00000038834	ENSDART00000056712		57	0.815931	1.76043	2.52687	7.34e-05	0.00303857
134	10.9	tbx16	NM_131058	ENSDARG00000007329	ENSDART00000007090		5630	0.815622	1.76006	8.92278	1.12e-08	3.21e-06
135	10.9	FAM110D	NM_001082926	ENSDARG00000062517	ENSDART00000090530		106	0.814086	1.75818	3.44555	0.000347023	0.00927835
136	10.9	morc3b	NM_001003579				231	0.808991	1.75199	4.51356	9.56e-06	0.000645812
137	10.9	zic2a	NM_131558	ENSDARG00000015554	ENSDART00000010774		324	0.805479	1.74773	4.75678	3.67e-05	0.00184554
138	10.9	hnf4a	NM_194368	ENSDARG00000021494	ENSDART00000145426		583	0.800334	1.7415	5.79733	6.15e-07	7.46e-05
139	10.9	sox32	NM_131851	ENSDARG00000041341	ENSDART00000060597		548	0.798841	1.7397	5.52492	2.85e-07	4.01e-05
140	10.9	kcnj13	NM_001045549	ENSDARG00000043443	ENSDART00000152253		51	0.798036	1.73873	2.01914	0.00106744	0.0207565
141	10.9	fa2h	NM_001045420				64	0.79749	1.73807	2.3311	0.000760886	0.016275
142	10.9	bmp4	NM_131342	ENSDARG00000019995	ENSDART00000075150		161	0.794354	1.7343	3.88483	0.000316784	0.00867313
143	10.9	cyp2aa9	NM_001079851	ENSDARG00000070020	ENSDART00000020538		239	0.791749	1.73117	4.34819	0.00220392	0.0346199
144	10.9	fzd8a	NM_130918	ENSDARG00000045444	ENSDART00000066835		230	0.791208	1.73052	4.42386	2.37e-08	5.66e-06
145	10.9	lama1	NM_001034986				449	0.789122	1.72802	5.22192	6.37e-09	2.11e-06
146	10.9	sebox	NM_173227	ENSDARG00000042526	ENSDART00000062357		258	0.785612	1.72382	4.41043	9.98e-05	0.00379518
147	10.9	zgc:136353	NM_001045275				200	0.782695	1.72034	3.88309	3.33e-05	0.00172011
148	10.9	ch25hl1.1	NM_001017865	ENSDARG00000039381	ENSDART00000057553		100	0.7824	1.71999	3.0621	2.61e-05	0.00144653
149	10.9	SLC6A7	NM_001080580	ENSDARG00000030006	ENSDART00000139486		287	0.781453	1.71886	4.59152	0.000140687	0.00491305
150	10.9	zgc:101640	NM_001007444	ENSDARG00000022807	ENSDART00000114944		336	0.781058	1.71839	4.87613	1.29e-05	0.00081824
151	10.9	slc38a5b	NM_001002648	ENSDARG00000014587	ENSDART00000025024		345	0.78101	1.71833	5.04069	0.000279762	0.00789788
152	10.9	evpla	NM_001118897	ENSDARG00000019808	ENSDART00000143263		637	0.779364	1.71637	5.73604	0.000213417	0.00659328
153	10.9	cldnf	NM_131766				199	0.777967	1.71471	3.96279	0.000122962	0.00444527
154	10.9	aldob	NM_194367	ENSDARG00000053684	ENSDART00000075744		4629	0.777826	1.71455	8.7159	2.2e-10	1.41e-07
155	10.9	dzip1	NM_001001501	ENSDARG00000000943	ENSDART00000083424		152	0.774845	1.71101	3.73193	9.46e-05	0.00364965
156	10.9	hk1	NM_213252	ENSDARG00000039452	ENSDART00000057638		69	0.774594	1.71071	2.37497	0.00316897	0.043731
157	10.9	slc43a3b	NM_001039922	ENSDARG00000057949	ENSDART00000080712		147	0.770904	1.70634	3.80654	6.44e-07	7.69e-05
158	10.9	her1	NM_131078	ENSDARG00000014722	ENSDART00000016307		184	0.768981	1.70407	3.76924	0.000516418	0.012388
159	10.9	znf185	NM_001077536				2185	0.768262	1.70322	7.44137	1.42e-05	0.000885162
160	10.9	ZFP36	NM_001089404	ENSDARG00000044395	ENSDART00000109427		102	0.767865	1.70275	3.32519	0.000154467	0.0052688
161	10.9	polr3glb	NM_001005959	ENSDARG00000013734	ENSDART00000014956		43	0.762294	1.69619	2.11759	0.000947139	0.0190672
162	10.9	syn1	NM_001126437	ENSDARG00000060368	ENSDART00000136578		73	0.761968	1.6958	2.50292	0.000538997	0.0127509
163	10.9	cmtm7	NM_001130114	ENSDARG00000010032	ENSDART00000029492		54	0.75684	1.68979	2.12577	0.000320709	0.00875723
164	10.9	vgll4l	NM_001079998	ENSDARG00000068409	ENSDART00000098925		1252	0.755088	1.68773	6.78355	1.33e-05	0.000837475
165	10.9	apoeb	NM_131098	ENSDARG00000040295	ENSDART00000058965		7134	0.752012	1.68414	9.31393	1.4e-11	1.4e-08
166	10.9	mcm3	NM_212567	ENSDARG00000090802	ENSDART00000121535		1526	0.751091	1.68307	7.01232	1.8e-06	0.000174443
167	10.9	tdg	NM_001020751	ENSDARG00000013004	ENSDART00000017299		140	0.748193	1.67969	3.56082	0.000418743	0.0106991
168	10.9	ntla	NM_131162	ENSDARG00000009905	ENSDART00000007356		1676	0.746664	1.67791	7.08336	8.81e-09	2.66e-06
169	10.9	odf3b	NM_199958				41	0.746565	1.67779	1.8757	0.0033636	0.0453273
170	10.9	asb11	NM_214792	ENSDARG00000056561	ENSDART00000079068		2398	0.746186	1.67735	7.77108	5.14e-08	1.1e-05
171	10.9	slc26a1	NM_001080667	ENSDARG00000029832	ENSDART00000079593		335	0.745914	1.67704	4.92294	0.000162052	0.00541949
172	10.9	degs1	NM_212700	ENSDARG00000007347	ENSDART00000013007		222	0.745524	1.67658	4.14304	2.4e-06	0.000205002
173	10.9	bambia	NM_131784	ENSDARG00000055381	ENSDART00000077732		875	0.737367	1.66713	6.26773	1.85e-09	8.27e-07
174	10.9	CLDN17	NM_001017799	ENSDARG00000040628	ENSDART00000059484		205	0.737111	1.66683	4.07925	0.000353918	0.00936513
175	10.9	FAR2	NM_001083089	ENSDARG00000009262	ENSDART00000150490		52	0.736896	1.66659	2.2152	0.00219976	0.0346199
176	10.9	cldnb	NM_131763	ENSDARG00000009544	ENSDART00000021664		175	0.734919	1.6643	3.90057	8.88e-05	0.00349121
177	10.9	C11H1orf106	NM_001080005	ENSDARG00000070571	ENSDART00000087740		115	0.730321	1.65901	3.314	5.57e-05	0.00248722
178	10.9	cebpb	NM_131884	ENSDARG00000042725	ENSDART00000062702		783	0.729605	1.65819	6.08829	4.26e-07	5.75e-05
179	10.9	spry1	NM_001122600	ENSDARG00000024286	ENSDART00000032739		104	0.729425	1.65798	3.23598	0.000160837	0.00539848
180	10.9	kcnk1a	NM_001098753	ENSDARG00000045067	ENSDART00000066259		128	0.726508	1.65463	3.79095	0.00200983	0.032496
181	10.9	zgc:153440	NM_001076658	ENSDARG00000063292	ENSDART00000092347		53	0.725916	1.65395	2.51059	0.00137393	0.0250999
182	10.9	cyp27c1	NM_001113337	ENSDARG00000092660	ENSDART00000144335		284	0.724903	1.65279	4.5685	2.49e-06	0.000211552
183	10.9	dynll1	NM_213024	ENSDARG00000058454	ENSDART00000081325		1626	0.722539	1.65008	7.12311	5.32e-07	6.67e-05
184	10.9	itpk1	NM_213017	ENSDARG00000013056	ENSDART00000008590		55	0.718674	1.64567	2.06069	0.00246919	0.0370021
185	10.9	zgc:153018	NM_001076639				1179	0.717082	1.64385	6.6834	8.13e-07	9.18e-05
186	10.9	si:dkey-75a21.2	NM_001123309	ENSDARG00000093188	ENSDART00000145618		189	0.71574	1.64233	3.93124	0.000759814	0.016275
187	10.9	sema6dl	NM_001017682	ENSDARG00000011533	ENSDART00000098791		598	0.714174	1.64054	5.80329	1.27e-06	0.000132088
188	10.9	lrrc15	NM_001080682	ENSDARG00000070792	ENSDART00000104248		588	0.714104	1.64046	5.65303	9.08e-06	0.000634254
189	10.9	top2b	NM_001045191	ENSDARG00000034195	ENSDART00000130695		199	0.713634	1.63993	4.14557	0.00018013	0.00580532
190	10.9	cldne	NM_131765	ENSDARG00000043128	ENSDART00000063320		1195	0.713147	1.63938	6.70407	2.19e-06	0.000195393
191	10.9	mid1ip1a	NM_131335	ENSDARG00000041051	ENSDART00000060150		779	0.711144	1.6371	6.07558	4.29e-08	9.58e-06
192	10.9	si:ch211-191i18.4	NM_001082931	ENSDARG00000095328	ENSDART00000132591		459	0.710383	1.63624	5.46021	2.05e-06	0.000187741
193	10.9	ENDOD1	NM_001077376	ENSDARG00000071224	ENSDART00000105168		124	0.710027	1.63583	3.74744	0.000246989	0.007266
194	10.9	cyp2y3	NM_001020822	ENSDARG00000007173	ENSDART00000002842		813	0.709241	1.63494	6.19055	6.52e-07	7.69e-05
195	10.9	slc3a2b	NM_201514	ENSDARG00000037012	ENSDART00000053797		1118	0.705399	1.6306	6.6656	1.45e-08	3.73e-06
196	10.9	C13H10orf54	NM_001077581	ENSDARG00000068784	ENSDART00000099601		214	0.703424	1.62837	4.02441	0.00171802	0.0293772
197	10.9	insb	NM_001039064	ENSDARG00000034610	ENSDART00000126095		52	0.70282	1.62768	2.24848	0.00052367	0.0125327
198	10.9	si:dkey-169i5.4	NM_001126460	ENSDARG00000077862	ENSDART00000146471		43	0.701288	1.62596	1.90492	0.00247233	0.0370021
199	10.9	esrp1	NM_001080576	ENSDARG00000011245	ENSDART00000103431		847	0.699248	1.62366	6.10087	1.8e-06	0.000174443
200	10.9	zgc:85975	NM_213265	ENSDARG00000032405	ENSDART00000049170		82	0.699236	1.62364	2.89497	0.000702632	0.0154805
201	10.9	pnp4a	NM_001002102	ENSDARG00000057575	ENSDART00000029695		226	0.698419	1.62273	4.4633	0.000183201	0.00580532
202	10.9	asap2b	NM_001044933	ENSDARG00000019564	ENSDART00000101556		202	0.698002	1.62226	3.99727	0.000674321	0.0150179
203	10.9	s1pr5a	NM_001007316	ENSDARG00000040526	ENSDART00000132987		185	0.695937	1.61994	4.09663	0.000182426	0.00580532
204	10.9	sult6b1	NM_214686	ENSDARG00000086826	ENSDART00000130131		1255	0.693781	1.61752	6.69196	1.27e-06	0.000132088
205	10.9	tmeff1b	NM_001025301	ENSDARG00000056740	ENSDART00000079283		176	0.692084	1.61562	3.9145	1.54e-06	0.000152006
206	10.9	acer1	NM_001017603	ENSDARG00000010347	ENSDART00000136911		348	0.687757	1.61078	4.76624	0.000272185	0.00774107
207	10.9	hhex	NM_130934				49	0.685511	1.60827	1.93957	0.00385608	0.0497992
208	10.9	crhr2	NM_001113644				1147	0.684804	1.60748	6.53772	6.79e-05	0.00290207
209	10.9	osr1	NM_001006079	ENSDARG00000014091	ENSDART00000020270		324	0.683242	1.60574	4.73779	2.56e-05	0.00142827
210	10.9	colec12	NM_001122840	ENSDARG00000061140	ENSDART00000086863		51	0.683102	1.60559	2.27098	0.000610114	0.0139822
211	10.9	papss2b	NM_212562	ENSDARG00000056600	ENSDART00000079115		80	0.680998	1.60325	2.98139	0.000334543	0.0089966
212	10.9	spry4	NM_131826	ENSDARG00000068732	ENSDART00000099528		66	0.680521	1.60272	2.57472	0.00130542	0.0241491
213	10.9	akap12b	NM_001098184	ENSDARG00000055678	ENSDART00000110883		14079	0.680101	1.60225	10.3042	1.42e-07	2.3e-05
214	10.9	si:dkeyp-86f7.3	NM_001161336	ENSDARG00000087636	ENSDART00000123652		841	0.677166	1.599	6.05507	7.72e-08	1.42e-05
215	10.9	polr3gla	NM_001004639	ENSDARG00000012044	ENSDART00000132660		1567	0.674448	1.59599	6.98023	2.52e-07	3.64e-05
216	10.9	atp1b1a	NM_131668	ENSDARG00000013144	ENSDART00000006386		837	0.67425	1.59577	5.96571	0.000134046	0.00478055
217	10.9	slc38a4	NM_001005944	ENSDARG00000018149	ENSDART00000067446		84	0.668421	1.58933	2.77123	0.00159866	0.0279616
218	10.9	aplnra	NM_001075105	ENSDARG00000078356	ENSDART00000114915		709	0.668049	1.58892	5.87856	5.63e-08	1.18e-05
219	10.9	admp	NM_131876	ENSDARG00000025372	ENSDART00000037557		176	0.667041	1.58781	3.97423	6.08e-05	0.00266729
220	10.9	etv4	NM_131425	ENSDARG00000018303	ENSDART00000013033		1514	0.665505	1.58612	6.84212	6.19e-08	1.25e-05
221	10.9	alpl	NM_201007	ENSDARG00000015546	ENSDART00000103456		92	0.665361	1.58597	3.12372	0.000111397	0.00414324
222	10.9	cdh2	NM_131081	ENSDARG00000018693	ENSDART00000024627		1169	0.664913	1.58547	6.45055	1.1e-07	1.89e-05
223	10.9	zgc:101000	NM_001003774	ENSDARG00000015123	ENSDART00000012686		551	0.663812	1.58426	5.43738	7.5e-08	1.42e-05
224	10.9	ism1	NM_001012376	ENSDARG00000020541	ENSDART00000025719		665	0.663738	1.58418	5.90338	5.05e-09	1.85e-06
225	10.9	gata2a	NM_131233	ENSDARG00000059327	ENSDART00000082425		485	0.663134	1.58352	5.24234	3.76e-06	0.00029944
226	10.9	sesn3	NM_213519	ENSDARG00000015822	ENSDART00000086954		1437	0.659023	1.57901	6.91072	0.000411299	0.0105835
227	10.9	smo	NM_131027	ENSDARG00000002952	ENSDART00000005985		262	0.658294	1.57821	4.45893	2.32e-06	0.000202317
228	10.9	trpm5	NM_001128239	ENSDARG00000059792	ENSDART00000083473		125	0.657731	1.5776	3.45612	3.16e-05	0.00165793
229	10.9	hnf1ba	NM_131880	ENSDARG00000006615	ENSDART00000144138		648	0.656865	1.57665	5.84556	7.68e-07	8.76e-05
230	10.9	acsm3	NM_001111236	ENSDARG00000004880	ENSDART00000041806		67	0.654141	1.57368	2.75911	0.00144053	0.0259018
231	10.9	kazald2	NM_001105124	ENSDARG00000078518	ENSDART00000131820		121	0.653971	1.57349	3.39771	0.00184806	0.0307024
232	10.9	metrn	NM_001009983	ENSDARG00000030367	ENSDART00000041805		246	0.651265	1.57055	4.40546	0.000106349	0.00399958
233	10.9	si:ch211-51a19.5	NM_001083092	ENSDARG00000094668	ENSDART00000133887		109	0.650539	1.56975	3.31885	0.00325694	0.0444667
234	10.9	upk1a	NM_001040242	ENSDARG00000021866	ENSDART00000036302		99	0.650095	1.56927	3.13434	0.00024363	0.0072085
235	10.9	sh3bp4a	NM_205753	ENSDARG00000020000	ENSDART00000022654		126	0.649779	1.56893	3.44646	0.00144026	0.0259018
236	10.9	cxcr4a	NM_131882	ENSDARG00000057633	ENSDART00000080350		850	0.646514	1.56538	6.27304	0.000148781	0.00510881
237	10.9	camsap2	NM_001044996	ENSDARG00000062173	ENSDART00000142947		1717	0.64608	1.56491	7.33285	3.4e-06	0.00027895
238	10.9	zgc:174698	NM_001115112	ENSDARG00000075731	ENSDART00000151910		103	0.645207	1.56396	3.00436	0.00105665	0.0205857
239	10.9	gna15.1	NM_001003626	ENSDARG00000016364	ENSDART00000046174		553	0.644911	1.56364	5.5151	0.00022982	0.00693989
240	10.9	mex3b	NM_001080993	ENSDARG00000058369	ENSDART00000101537		3172	0.643074	1.56165	8.072	1.43e-07	2.3e-05
241	10.9	cyp2x6	NM_001013565	ENSDARG00000079653	ENSDART00000064591		244	0.642832	1.56139	4.35381	3.1e-05	0.00163885
242	10.9	diabloa	NM_200346	ENSDARG00000035323	ENSDART00000051183		87	0.641474	1.55992	2.87024	0.000668474	0.0149852
243	10.9	rab34a	NM_001006094	ENSDARG00000045628	ENSDART00000004220		105	0.640579	1.55896	3.09184	0.000503876	0.0121938
244	10.9	sox11a	NM_131336	ENSDARG00000077811	ENSDART00000110040		1632	0.636342	1.55438	7.05337	0.000209892	0.00651045
245	10.9	gpd1b	NM_199706	ENSDARG00000043180	ENSDART00000133143		217	0.635389	1.55336	4.31518	0.000444059	0.0111471
246	10.9	mapk12b	NM_001044841	ENSDARG00000006409	ENSDART00000027304		382	0.634244	1.55212	4.92752	4.58e-05	0.00215357
247	10.9	mgll	NM_200297	ENSDARG00000036820	ENSDART00000053463		346	0.630644	1.54826	4.88362	1.29e-06	0.000132154
248	10.9	cant1b	NM_001003595	ENSDARG00000016398	ENSDART00000012672		192	0.619578	1.53643	3.98694	0.00139955	0.0254773
249	10.9	hsd17b14	NM_001003521	ENSDARG00000054842	ENSDART00000077111		411	0.61817	1.53493	5.1285	0.00203383	0.0328323
250	10.9	btr30	NM_200422	ENSDARG00000090028	ENSDART00000126266		174	0.617506	1.53422	3.76376	0.00172252	0.0293772
251	10.9	rhoab	NM_212749	ENSDARG00000094673	ENSDART00000024009		486	0.617466	1.53418	5.26587	3.4e-07	4.72e-05
252	10.9	dimt1l	NM_001003556	ENSDARG00000005057	ENSDART00000050228		113	0.615975	1.53259	3.12939	0.00226214	0.0352695
253	10.9	gatad1	NM_001040364	ENSDARG00000027612	ENSDART00000051712		219	0.614505	1.53103	4.08698	9.39e-06	0.000645812
254	10.9	cd81	NM_131518	ENSDARG00000036080	ENSDART00000052383		134	0.612175	1.52856	3.55354	0.000780081	0.0166509
255	10.9	ptbp1a	NM_001020477	ENSDARG00000019362	ENSDART00000017668		1640	0.610218	1.52649	7.08004	2.16e-06	0.000194226
256	10.9	ccnd1	NM_131025	ENSDARG00000035750	ENSDART00000051868		6022	0.607979	1.52412	8.90715	3.46e-05	0.00177608
257	10.9	stm	NM_198817	ENSDARG00000035694	ENSDART00000105174		11650	0.607529	1.52365	9.7998	8.4e-07	9.27e-05
258	10.9	TSTA3	NM_001003528	ENSDARG00000039669	ENSDART00000057986		1206	0.60744	1.52355	6.59731	0.000407516	0.0105656
259	10.9	ftr82	NM_001075103	ENSDARG00000055647	ENSDART00000016758		1220	0.605824	1.52185	6.61525	0.000182208	0.00580532
260	10.9	zgc:112994	NM_001020707	ENSDARG00000026296	ENSDART00000137969		2460	0.605132	1.52112	7.6653	7.27e-06	0.00054097
261	10.9	zbtb8b	NM_001017581	ENSDARG00000035889	ENSDART00000103410		160	0.603809	1.51972	3.69102	0.000256626	0.00749957
262	10.9	relt	NM_207073	ENSDARG00000007921	ENSDART00000101694		226	0.603074	1.51895	4.2878	6.86e-05	0.00290207
263	10.9	chd	NM_130973	ENSDARG00000006110	ENSDART00000045110		1528	0.601101	1.51687	6.96276	7.15e-11	4.9e-08
264	10.9	cth	NM_212604	ENSDARG00000074301	ENSDART00000138351		169	0.597132	1.51271	3.64419	0.000304731	0.00841041
265	10.9	onecut1	NM_200573	ENSDARG00000007982	ENSDART00000010177		184	0.59654	1.51209	3.75828	0.00240334	0.0365016
266	10.9	ier2	NM_001142583				86	0.594118	1.50955	3.00405	0.00090016	0.0183786
267	10.9	ppp1r3cb	NM_200834	ENSDARG00000014554	ENSDART00000013360		220	0.594055	1.50948	4.17701	0.000653185	0.014739
268	10.9	cyp2p6	NM_200139	ENSDARG00000042978	ENSDART00000063100		83	0.593543	1.50895	2.89087	0.00365173	0.0478218
269	10.9	foxa3	NM_131299	ENSDARG00000012788	ENSDART00000010813		1486	0.593206	1.5086	6.98171	3.77e-07	5.16e-05
270	10.9	marcksl1b	NM_213223	ENSDARG00000035715	ENSDART00000051804		13859	0.592392	1.50774	10.1112	8.23e-07	9.18e-05
271	10.9	mplkip	NM_001202486	ENSDARG00000078986	ENSDART00000112014		2594	0.592122	1.50746	7.69192	9.38e-07	0.000101421
272	10.9	foxd5	NM_131270	ENSDARG00000042485	ENSDART00000062303		715	0.59008	1.50533	5.87023	4.8e-05	0.00220907
273	10.9	ZNF391	NM_214794	ENSDARG00000059109	ENSDART00000145749		193	0.58644	1.50154	3.98829	1.68e-05	0.00100629
274	10.9	epha2a	NM_131415	ENSDARG00000017354	ENSDART00000025428		327	0.585738	1.50081	4.69707	0.000120598	0.00439071
275	10.9	zgc:110425	NM_001020746	ENSDARG00000058479	ENSDART00000081359		94	0.585229	1.50028	3.19346	0.00185342	0.0307416
276	10.9	fzd7a	NM_131139	ENSDARG00000060004	ENSDART00000084055		1011	0.584902	1.49994	6.36959	8.46e-06	0.000603044
277	10.9	pcdh18b	NM_001115099	ENSDARG00000052494	ENSDART00000148544		164	0.584245	1.49925	3.71605	0.00135888	0.0249135
278	10.9	zgc:101048	NM_001003582				165	0.58406	1.49906	3.93202	0.00100495	0.0198832
279	10.9	uba52	NM_001037113	ENSDARG00000041435	ENSDART00000060745		303	0.581056	1.49594	4.61011	4.73e-05	0.00219021
280	10.9	pcdh8	NM_131209	ENSDARG00000006467	ENSDART00000126314		191	0.579963	1.49481	4.07148	0.000469439	0.0114955
281	10.9	zgc:174704	NM_001114418	ENSDARG00000088375	ENSDART00000125943		732	0.579187	1.49401	5.95033	4.74e-05	0.00219021
282	10.9	naca	NM_001193352	ENSDARG00000005513	ENSDART00000140302		123	0.578488	1.49328	3.30152	0.001815	0.0303532
283	10.9	zgc:112332	NM_001020683	ENSDARG00000058966	ENSDART00000081946		193	0.577835	1.49261	3.89501	0.000739891	0.0158922
284	10.9	kpna3	NM_201320	ENSDARG00000052641	ENSDART00000074519		458	0.577372	1.49213	5.08751	3.19e-05	0.00165793
285	10.9	alox5b.3	NM_001020578	ENSDARG00000069966	ENSDART00000102257		4449	0.569619	1.48413	8.48426	5.33e-06	0.000408633
286	10.9	si:dkey-286j15.1	NM_001126458	ENSDARG00000040864	ENSDART00000142529		295	0.569599	1.48411	4.52829	0.000689587	0.0153246
287	10.9	cd82a	NM_212661	ENSDARG00000019098	ENSDART00000010323		220	0.569457	1.48396	4.26696	0.000832415	0.0173999
288	10.9	wu:fa10h04	NR_023324				220	0.569356	1.48386	4.40201	0.00021644	0.00663342
289	10.9	kalrnb	NM_001040393	ENSDARG00000063538	ENSDART00000022620		738	0.569275	1.48378	5.89836	2.02e-06	0.000186662
290	10.9	ccne2	NM_001002075	ENSDARG00000027918	ENSDART00000038155		980	0.565595	1.48	6.30578	1.91e-06	0.000183587
291	10.9	hnrnpa0a	NM_212645				1447	0.565281	1.47968	6.78301	4.43e-06	0.000344479
292	10.9	MAL	NM_001077463	ENSDARG00000043442	ENSDART00000140516		514	0.564943	1.47933	5.33307	0.000223816	0.00681876
293	10.9	marcksa	NM_001024404	ENSDARG00000004049	ENSDART00000123096		815	0.563032	1.47737	5.98355	1.88e-07	2.8e-05
294	10.9	plod1a	NM_001077742	ENSDARG00000059746	ENSDART00000083395		390	0.562913	1.47725	5.27597	0.000193012	0.00604162
295	10.9	wu:fb15g10	NM_001165918				94	0.561511	1.47581	2.80071	0.00293997	0.0419231
296	10.9	atf4b1	NM_213233	ENSDARG00000039515	ENSDART00000042970		717	0.560172	1.47445	5.84612	1.56e-05	0.000951594
297	10.9	arl13a	NM_200818	ENSDARG00000052575	ENSDART00000138232		363	0.556697	1.4709	4.86189	0.000978999	0.0195552
298	10.9	mcm6	NM_001082849	ENSDARG00000057683	ENSDART00000013781		663	0.556651	1.47085	5.69939	0.00215692	0.0341746
299	10.9	vox	NM_131698	ENSDARG00000014277	ENSDART00000008176		1372	0.553842	1.46799	6.76767	2.22e-05	0.00126366
300	10.9	cpm	NM_001017591	ENSDARG00000011769	ENSDART00000014685		161	0.550871	1.46497	3.57766	0.00262699	0.0388636
301	10.9	mbnl1	NM_001076634				104	0.550058	1.46414	3.10626	0.0029684	0.0421529
302	10.9	zgc:174314	NM_001114486	ENSDARG00000077279	ENSDART00000123699		1217	0.548643	1.46271	6.70296	1.73e-07	2.64e-05
303	10.9	arl6ip5a	NM_001006096	ENSDARG00000077044	ENSDART00000112474		205	0.548122	1.46218	4.06816	0.00379343	0.0491758
304	10.9	zgc:174697	NM_001114431	ENSDARG00000076272	ENSDART00000111603		759	0.545103	1.45912	6.02205	3.7e-05	0.00185425
305	10.9	mycn	NM_212614	ENSDARG00000006837	ENSDART00000024104		292	0.54441	1.45842	4.48267	0.00230383	0.0356147
306	10.9	impdh1b	NM_001014369	ENSDARG00000029524	ENSDART00000066975		522	0.533465	1.4474	5.42161	0.000943258	0.0190374
307	10.9	ppp1r14bb	NM_001002692	ENSDARG00000030161	ENSDART00000039827		241	0.528179	1.44211	4.17824	0.00349143	0.0462895
308	10.9	zbtb12.2	NM_001044884	ENSDARG00000070658	ENSDART00000103955		215	0.527183	1.44111	4.01252	0.000227812	0.00689956
309	10.9	vent	NM_131700	ENSDARG00000017164	ENSDART00000017456		674	0.524724	1.43866	5.8396	0.000426292	0.0108233
310	10.9	psmb6	NM_131152	ENSDARG00000002240	ENSDART00000024082		76	0.523468	1.43741	2.63862	0.00329266	0.0447758
311	10.9	tnfaip8l2a	NM_001045301	ENSDARG00000075592	ENSDART00000102725		153	0.519108	1.43307	3.56108	0.00108995	0.0211142
312	10.9	bon	NM_130940	ENSDARG00000069252	ENSDART00000100637		2210	0.51883	1.43279	7.52722	2.08e-06	0.000189185
313	10.9	ccnf	NM_207048	ENSDARG00000034763	ENSDART00000043144		534	0.516816	1.43079	5.55244	5e-05	0.00228382
314	10.9	celsr2	NM_001080577	ENSDARG00000019726	ENSDART00000082453		315	0.516463	1.43044	4.62963	2.51e-05	0.00140698
315	10.9	clica	NM_199524	ENSDARG00000044776	ENSDART00000146717		311	0.515974	1.42996	4.5405	0.000821136	0.0172053
316	10.9	id1	NM_131245	ENSDARG00000040764	ENSDART00000059732		2533	0.514696	1.42869	7.73077	0.000136922	0.00482155
317	10.9	aplnrb	NM_001030197	ENSDARG00000036670	ENSDART00000129643		680	0.512895	1.42691	5.66775	9.28e-06	0.000643602
318	10.9	kdm2ba	NM_213167				416	0.504556	1.41869	5.00672	0.00175193	0.02973
319	10.9	nnr	NM_001029947	ENSDARG00000058917	ENSDART00000081875		1051	0.503208	1.41736	6.46314	0.000419961	0.0106991
320	10.9	h2afy	NM_001040361	ENSDARG00000053442	ENSDART00000088826		208	0.501711	1.41589	4.26802	0.00113951	0.0216655
321	10.9	eef1a1l1	NM_131263	ENSDARG00000020850	ENSDART00000129362		54193	0.493413	1.40777	12.0938	2.19e-08	5.36e-06
322	10.9	fgfr4	NM_131430	ENSDARG00000069105	ENSDART00000100286		1175	0.493323	1.40768	6.53087	1.8e-05	0.00106682
323	10.9	tfap2c	NM_001008576				710	0.491642	1.40604	5.77879	7.37e-06	0.000544151
324	10.9	hnrnpa0b	NM_214706	ENSDARG00000036162	ENSDART00000129958		16157	0.491323	1.40573	10.2744	0.000174412	0.00568472
325	10.9	zic3	NM_001001950	ENSDARG00000071497	ENSDART00000105761		297	0.491208	1.40562	4.39977	0.00300802	0.0423639
326	10.9	cyyr1	NM_212882				473	0.490268	1.40471	5.10365	4.22e-05	0.00203239
327	10.9	skia	NM_130935	ENSDARG00000042151	ENSDART00000100667		237	0.48972	1.40417	4.2152	0.000242733	0.00720271
328	10.9	birc2	NM_194395	ENSDARG00000044619	ENSDART00000065555		149	0.489639	1.40409	3.54269	0.00179385	0.0302422
329	10.9	RPS17	NM_001013455	ENSDARG00000046157	ENSDART00000155055		433	0.489018	1.40349	5.12716	2.83e-05	0.00152135
330	10.9	guk1a	NM_001002126	ENSDARG00000030340	ENSDART00000105818		354	0.488773	1.40325	4.77072	0.00110803	0.0213838
331	10.9	foxd3	NM_131290	ENSDARG00000021032	ENSDART00000017695		275	0.487198	1.40172	4.61004	0.00210757	0.0336522
332	10.9	eif4a2	NM_213451	ENSDARG00000016477	ENSDART00000130781		128	0.485777	1.40034	3.36858	0.00360791	0.0474115
333	10.9	rpl36	NM_212952	ENSDARG00000013012	ENSDART00000015199		266	0.48524	1.39982	4.47115	0.000366349	0.00966917
334	10.9	otx1a	NM_131215	ENSDARG00000030703	ENSDART00000006538		206	0.483576	1.3982	4.13484	0.000724424	0.0157912
335	10.9	znfl2a	NM_194390	ENSDARG00000008333	ENSDART00000004071		1278	0.47882	1.3936	6.56989	0.000650417	0.0147367
336	10.9	mych	NM_001126109	ENSDARG00000077473	ENSDART00000155051		3588	0.478759	1.39354	8.10892	5.35e-05	0.00239702
337	10.9	ppl	NM_001137666	ENSDARG00000037898	ENSDART00000055241		1724	0.475219	1.39013	7.09343	0.000147369	0.00507732
338	10.9	sall1a	NM_001146014	ENSDARG00000074319	ENSDART00000111842		543	0.474288	1.38923	5.44706	7.49e-06	0.000549016
339	10.9	si:dkey-156k2.3	NM_001135989	ENSDARG00000090160	ENSDART00000128164		483	0.473585	1.38856	5.30017	0.000864984	0.017941
340	10.9	si:dkey-261j4.3	NM_001166445	ENSDARG00000035151	ENSDART00000134314		411	0.471057	1.38612	5.14192	0.00143515	0.0258957
341	10.9	si:dkey-122c11.4	NM_001204396	ENSDARG00000091214	ENSDART00000150635		836	0.470707	1.38579	6.17495	0.000612069	0.0139958
342	10.9	slc4a4a	NM_001034984	ENSDARG00000013730	ENSDART00000041503		339	0.470528	1.38562	4.88372	0.000940901	0.0190374
343	10.9	zic2b	NM_001001820	ENSDARG00000037178	ENSDART00000054066		4025	0.469691	1.38481	8.36397	0.000348865	0.00930337
344	10.9	cdkn1c	NM_001002040	ENSDARG00000010878	ENSDART00000006378		618	0.466738	1.38198	5.61984	0.00116077	0.0219883
345	10.9	slc38a2	NM_001045104	ENSDARG00000045886	ENSDART00000146779		741	0.461384	1.37686	5.75335	0.000713188	0.0156657
346	10.9	cxcl12a	NM_178307	ENSDARG00000037116	ENSDART00000053946		382	0.45961	1.37517	5.09348	0.0017872	0.0302136
347	10.9	ewsr1a	NM_001115138	ENSDARG00000020258	ENSDART00000024282		1146	0.457944	1.37358	6.2755	0.00099587	0.0198536
348	10.9	yy1a	NM_212617	ENSDARG00000042796	ENSDART00000062811		3054	0.457823	1.37347	7.79271	0.000137128	0.00482155
349	10.9	atf4b2	NM_001103192	ENSDARG00000038141	ENSDART00000055609		661	0.454363	1.37018	5.70058	1.11e-05	0.000716045
350	10.9	sp5a	NM_180973	ENSDARG00000076571	ENSDART00000102900		306	0.454004	1.36984	4.62356	0.00174145	0.0296018
351	10.9	bmp2b	NM_131360	ENSDARG00000041430	ENSDART00000131169		673	0.453156	1.36903	5.82303	5.28e-05	0.00237577
352	10.9	sox19a	NM_130908	ENSDARG00000010770	ENSDART00000114113		1132	0.449264	1.36534	6.39583	0.000334733	0.0089966
353	10.9	marcksl1a	NM_213133	ENSDARG00000039034	ENSDART00000056987		2543	0.447036	1.36324	7.58698	0.000293597	0.00816901
354	10.9	tfap2a	NM_176859	ENSDARG00000059279	ENSDART00000082349		375	0.446835	1.36305	5.04989	0.00081518	0.0171352
355	10.9	btg1	NM_200020	ENSDARG00000027249	ENSDART00000033188		656	0.446504	1.36273	5.7701	6.22e-05	0.00270721
356	10.9	p4ha2	NM_001007285	ENSDARG00000010085	ENSDART00000024137		278	0.446298	1.36254	4.68276	0.000564106	0.013133
357	10.9	has2	NM_153650	ENSDARG00000036987	ENSDART00000053754		768	0.445614	1.36189	6.13968	0.00296094	0.0421053
358	10.9	zgc:174311	NM_001114718	ENSDARG00000077923	ENSDART00000114257		401	0.444487	1.36083	4.89609	8.53e-05	0.00338242
359	10.9	s100s	NM_001003989	ENSDARG00000036773	ENSDART00000142955		205	0.442304	1.35877	4.15756	0.00348274	0.0462895
360	10.9	baz2a	NM_001006099	ENSDARG00000058676	ENSDART00000081596		2727	0.438309	1.35502	8.03872	2.67e-05	0.00146018
361	10.9	slc30a1a	NM_200879	ENSDARG00000005463	ENSDART00000007744		434	0.437134	1.35391	4.92553	0.00145294	0.0259885
362	10.9	hs6st2	NM_194421	ENSDARG00000012025	ENSDART00000002250		1160	0.435228	1.35212	6.51002	3.9e-06	0.000306016
363	10.9	sfrp1a	NM_205585	ENSDARG00000035521	ENSDART00000051491		679	0.433604	1.3506	5.61437	0.000242657	0.00720271
364	10.9	slc16a1	NM_200085	ENSDARG00000068572	ENSDART00000099214		1542	0.433465	1.35047	6.84469	5.75e-08	1.18e-05
365	10.9	rps26l	NM_200742	ENSDARG00000030408	ENSDART00000128025		333	0.43273	1.34979	4.6573	0.000532959	0.0126664
366	10.9	ybx1	NM_131620	ENSDARG00000004757	ENSDART00000024320		1566	0.431768	1.34889	6.83574	1.52e-06	0.000151374
367	10.9	sfpq	NM_213278	ENSDARG00000011564	ENSDART00000017359		8567	0.428166	1.34552	9.28237	5.25e-07	6.67e-05
368	10.9	si:dkey-20i20.2	NM_001111089	ENSDARG00000071719	ENSDART00000106221		200	0.426592	1.34405	3.85181	0.00345715	0.0462169
369	10.9	foxp2	NM_001030082	ENSDARG00000005453	ENSDART00000134820		326	0.42625	1.34374	4.674	0.000563762	0.013133
370	10.9	lrp6	NM_001134684				1267	0.425517	1.34305	6.41938	0.00026395	0.00759097
371	10.9	slc35c1	NM_001008590	ENSDARG00000091153	ENSDART00000121691		250	0.423339	1.34103	4.21697	0.00348321	0.0462895
372	10.9	cited4a	NM_001044982	ENSDARG00000035990	ENSDART00000133059		199	0.423252	1.34095	3.96098	0.00273211	0.0398446
373	10.9	ndfip2	NM_213347				327	0.422142	1.33992	4.55572	0.00196384	0.0320044
374	10.9	zgc:173714	NM_001109840	ENSDARG00000074446	ENSDART00000110153		763	0.417934	1.33601	5.94051	0.00035109	0.00931431
375	10.9	usp54a	NM_001201566	ENSDARG00000077948	ENSDART00000110794		580	0.417841	1.33593	5.36488	0.000115555	0.00425016
376	10.9	rgs12b	NM_214724	ENSDARG00000036774	ENSDART00000022546		786	0.415972	1.3342	5.90568	8.15e-05	0.00329631
377	10.9	hmga1a	NM_213168	ENSDARG00000028335	ENSDART00000028885		47591	0.414635	1.33296	11.8048	2.74e-06	0.000228395
378	10.9	zgc:174653	NM_001114894				735	0.41148	1.33005	5.86207	0.00095681	0.0191867
379	10.9	rbl1	NM_001130610	ENSDARG00000008141	ENSDART00000073865		714	0.409888	1.32858	5.74336	0.00228252	0.0353463
380	10.9	EMG1	NM_001040337	ENSDARG00000056914	ENSDART00000079497		223	0.408598	1.3274	4.12124	0.00314241	0.0435229
381	10.9	nfya	NM_001082795	ENSDARG00000042004	ENSDART00000103064		1338	0.407944	1.32679	6.58311	0.00113819	0.0216655
382	10.9	smg1	NM_001080044	ENSDARG00000054570	ENSDART00000076764		1519	0.407361	1.32626	7.0103	3.82e-05	0.00189573
383	10.9	mpp1	NM_214692				493	0.406539	1.3255	5.15237	0.00134509	0.0247491
384	10.9	bmp7a	NM_131321				1224	0.405964	1.32497	6.68852	4.1e-05	0.00199263
385	10.9	chsy3	NM_001089348				480	0.405785	1.32481	5.2077	0.000419548	0.0106991
386	10.9	ptbp2b	NM_001100007	ENSDARG00000015901	ENSDART00000038648		502	0.405055	1.32414	5.27685	0.000315934	0.00867298
387	10.9	bub3	NM_205709	ENSDARG00000075883	ENSDART00000153244		415	0.404933	1.32403	4.88707	0.000263209	0.00759092
388	10.9	hmgb3a	NM_001122836	ENSDARG00000056725	ENSDART00000129924		673	0.404851	1.32395	5.55535	0.000971383	0.0194409
389	10.9	eef1a1l1	NM_001039985	ENSDARG00000020850	ENSDART00000023156		725	0.404553	1.32368	5.99735	0.000722879	0.0157911
390	10.9	srsf5a	NM_200867	ENSDARG00000029818	ENSDART00000043312		4425	0.404553	1.32368	8.36937	0.000269293	0.00770147
391	10.9	wee1	NM_001005770	ENSDARG00000093864	ENSDART00000122102		1630	0.403369	1.32259	6.99545	2.33e-06	0.000202317
392	10.9	otub1a	NM_001002411	ENSDARG00000055536	ENSDART00000077897		686	0.401715	1.32108	5.72211	0.000143434	0.00495836
393	10.9	rps16	NM_001076732	ENSDARG00000045487	ENSDART00000066898		765	0.400447	1.31992	5.85221	0.000163289	0.00544313
394	10.9	mib1	NM_173286				473	0.399575	1.31912	5.00733	0.00148494	0.0263313
395	10.9	cirbp	NM_200017	ENSDARG00000013351	ENSDART00000105405		3630	0.399406	1.31896	8.1261	0.00032364	0.00881383
396	10.9	zgc:173710	NM_001111199	ENSDARG00000078728	ENSDART00000108499		639	0.399217	1.31879	5.65692	0.00175478	0.02973
397	10.9	rnf10	NM_001123255	ENSDARG00000079687	ENSDART00000108518		1972	0.398476	1.31811	7.1336	1.98e-05	0.00115566
398	10.9	ier5	NM_001007197	ENSDARG00000009881	ENSDART00000014330		1201	0.398041	1.31772	6.52722	0.000733325	0.0158668
399	10.9	ldb1a	NM_131316	ENSDARG00000010137	ENSDART00000015773		701	0.39792	1.31761	5.62424	0.00113504	0.0216608
400	10.9	yaf2	NM_001045268	ENSDARG00000015966	ENSDART00000080334		265	0.396568	1.31637	4.33291	0.00182054	0.0303532
401	10.9	rplp0	NM_131580	ENSDARG00000051783	ENSDART00000073462		1577	0.388805	1.30931	6.81011	0.00148859	0.0263505
402	10.9	ybx1	NM_001126457	ENSDARG00000004757	ENSDART00000024320		1675	0.388154	1.30872	6.90891	8.58e-05	0.00338845
403	10.9	eef2a.1	NM_001045161	ENSDARG00000042094	ENSDART00000143641		643	0.385902	1.30668	5.66097	8.42e-05	0.00336496
404	10.9	tgif1	NM_199567	ENSDARG00000059337	ENSDART00000082434		3612	0.385429	1.30625	8.08106	2.01e-05	0.00116479
405	10.9	rps6	NM_001003728	ENSDARG00000019778	ENSDART00000023336		1634	0.384378	1.3053	6.88566	0.000214166	0.00659328
406	10.9	twsg1b	NM_153672	ENSDARG00000074831	ENSDART00000059299		681	0.380791	1.30206	5.58302	0.000160435	0.00539848
407	10.9	zgc:123194	NM_001037410	ENSDARG00000035423	ENSDART00000143702		4565	0.377959	1.2995	8.31396	0.00011591	0.00425016
408	10.9	fscn1a	NM_001076560	ENSDARG00000059680	ENSDART00000083212		6720	0.374834	1.29669	8.96988	7.64e-08	1.42e-05
409	10.9	ddx5	NM_212612	ENSDARG00000038068	ENSDART00000055492		25379	0.37105	1.29329	10.9009	1.97e-06	0.00018525
410	10.9	tmcc3	NM_001044813	ENSDARG00000045525	ENSDART00000122881		905	0.370135	1.29247	5.98841	0.000602848	0.0138777
411	10.9	PGAP3	NM_001114591	ENSDARG00000057531	ENSDART00000091519		519	0.369245	1.29168	5.29245	0.000458614	0.0113734
412	10.9	zgc:174273	NM_001115108	ENSDARG00000086212	ENSDART00000128445		310	0.366854	1.28954	4.59559	0.0032327	0.0443125
413	10.9	rps15	NM_001001819	ENSDARG00000070849	ENSDART00000104364		702	0.366243	1.28899	5.67301	0.000471965	0.0115099
414	10.9	eif3f	NM_001200009	ENSDARG00000077533	ENSDART00000152562		477	0.366181	1.28894	5.05628	0.00135516	0.0248898
415	10.9	nucks1b	NM_001099239	ENSDARG00000012777	ENSDART00000016976		1825	0.365801	1.2886	6.95451	0.000912983	0.0185984
416	10.9	rpl27	NM_199724	ENSDARG00000015128	ENSDART00000020311		705	0.365597	1.28842	5.64269	0.00199115	0.0323468
417	10.9	rps13	NM_001002079	ENSDARG00000036298	ENSDART00000052730		1324	0.362887	1.286	6.64294	0.00088508	0.0182839
418	10.9	zgc:161969	NM_001083849	ENSDARG00000041359	ENSDART00000109151		1349	0.361818	1.28504	6.69323	0.00172243	0.0293772
419	10.9	rpl30	NM_200028				694	0.361176	1.28447	5.62318	0.00242126	0.0366113
420	10.9	polr1b	NM_200518	ENSDARG00000077469	ENSDART00000114741		672	0.360654	1.28401	5.66202	0.000896568	0.0183786
421	10.9	si:ch211-155e24.3	NM_001128410	ENSDARG00000086139	ENSDART00000136210		719	0.360639	1.28399	5.77689	0.000141358	0.00491972
422	10.9	trim35-7	NM_001020697				1419	0.360437	1.28381	6.74388	8.28e-05	0.00333551
423	10.9	prickle1b	NM_001030098	ENSDARG00000045694	ENSDART00000147955		1164	0.358042	1.28169	6.56223	0.00327926	0.0446763
424	10.9	rps15a	NM_212762	ENSDARG00000010160	ENSDART00000128613		1000	0.356688	1.28048	6.20743	0.000242297	0.00720271
425	10.9	rhov	NM_001012250	ENSDARG00000070434	ENSDART00000103355		1209	0.356306	1.28014	6.51411	0.00193126	0.0318235
426	10.9	zgc:175008	NM_001115109	ENSDARG00000086943	ENSDART00000150562		1676	0.356158	1.28001	7.01593	0.0025233	0.0376551
427	10.9	magi1b	NM_001007063	ENSDARG00000003169	ENSDART00000103969		2403	0.355207	1.27917	7.41488	1.03e-05	0.000684245
428	10.9	ubqln4	NM_213356	ENSDARG00000052975	ENSDART00000074919		4346	0.355101	1.27907	8.26729	2.19e-05	0.00125686
429	10.9	fgfr1b	NM_001161732	ENSDARG00000011190	ENSDART00000067689		683	0.352264	1.27656	5.63532	0.000184958	0.00580872
430	10.9	shisa2	NM_001003631	ENSDARG00000034138	ENSDART00000045574		2689	0.349396	1.27403	7.70744	0.00238905	0.0363922
431	10.9	ywhaqb	NM_201484	ENSDARG00000023323	ENSDART00000018423		1066	0.347348	1.27222	6.38165	0.000201513	0.00628857
432	10.9	si:ch211-236l14.1	NM_001037427	ENSDARG00000095051	ENSDART00000147751		919	0.344775	1.26995	6.11057	0.000170343	0.00562643
433	10.9	rpl13	NM_198143	ENSDARG00000030585	ENSDART00000047391		2165	0.344392	1.26962	7.28343	9.48e-06	0.000645812
434	10.9	rbmx	NM_212598	ENSDARG00000014244	ENSDART00000007927		3245	0.343509	1.26884	7.87713	6.87e-05	0.00290207
435	10.9	clint1a	NM_001003412	ENSDARG00000025535	ENSDART00000144702		760	0.34165	1.26721	5.75932	0.00206581	0.0330884
436	10.9	zdhhc3b	NM_001077757	ENSDARG00000058830	ENSDART00000081779		557	0.341525	1.2671	5.32175	0.00223746	0.0350183
437	10.9	sp5l	NM_194371	ENSDARG00000010124	ENSDART00000024283		1263	0.340873	1.26652	6.5488	0.00228192	0.0353463
438	10.9	rpl15	NM_001003447	ENSDARG00000009285	ENSDART00000141397		2286	0.340399	1.26611	7.31722	1.85e-05	0.00108892
439	10.9	net1	NM_001007767	ENSDARG00000032765	ENSDART00000049066		2037	0.337121	1.26323	7.2606	0.000143183	0.00495836
440	10.9	ppp1r3ca	NM_001002376	ENSDARG00000071005	ENSDART00000128073		1124	0.336497	1.26269	6.44619	0.00237623	0.0363589
441	10.9	zgc:174315	NM_001114445	ENSDARG00000079222	ENSDART00000111294		743	0.336069	1.26231	5.80388	0.00305985	0.0427151
442	10.9	znf800b	NM_200436	ENSDARG00000039843	ENSDART00000058277		507	0.335076	1.26144	5.31691	0.0034242	0.0458361
443	10.9	rps5	NM_173232	ENSDARG00000043453	ENSDART00000063789		1921	0.334557	1.26099	7.11868	5.89e-05	0.00260039
444	10.9	rpl7	NM_213644	ENSDARG00000007320	ENSDART00000019149		1592	0.334509	1.26095	6.79524	0.00335842	0.0453273
445	10.9	h3f3a	NM_212996	ENSDARG00000045248	ENSDART00000137017		9035	0.332223	1.25895	9.39831	0.000400227	0.0104293
446	10.9	hnrpl	NM_201099	ENSDARG00000035324	ENSDART00000051184		7020	0.331443	1.25827	8.99746	9.5e-06	0.000645812
447	10.9	oep	NM_131092	ENSDARG00000035095	ENSDART00000101023		2192	0.330686	1.25761	7.40608	0.000285235	0.00797958
448	10.9	rps4x	NM_001005589	ENSDARG00000014690	ENSDART00000128917		2835	0.330265	1.25724	7.60199	0.000417998	0.0106991
449	10.9	rps3	NM_201153	ENSDARG00000046119	ENSDART00000067803		1202	0.329649	1.25671	6.46817	0.00104573	0.0204117
450	10.9	rps7	NM_200752	ENSDARG00000042566	ENSDART00000126229		1760	0.329216	1.25633	7.00728	0.000135268	0.00480483
451	10.9	gata3	NM_131211	ENSDARG00000016526	ENSDART00000025153		2181	0.328916	1.25607	7.27939	0.00236526	0.0363311
452	10.9	mcm7	NM_212569	ENSDARG00000035761	ENSDART00000051890		6126	0.325794	1.25335	8.79647	7.7e-05	0.0031387
453	10.9	rpl13a	NM_212784	ENSDARG00000044093	ENSDART00000064739		2347	0.323811	1.25163	7.3578	0.000135716	0.00480483
454	10.9	tcf3b	NM_001172683	ENSDARG00000052383	ENSDART00000074228		2285	0.322757	1.25072	7.32709	0.000176995	0.00575067
455	10.9	fam46c	NM_200507	ENSDARG00000010437	ENSDART00000139174		3448	-0.322228	-1.25026	7.70972	1.06e-05	0.000695189
456	10.9	hprt1	NM_212986	ENSDARG00000008884	ENSDART00000024075		1786	-0.322372	-1.25038	6.81413	0.00144756	0.0259373
457	10.9	slc35f2	NM_001076556	ENSDARG00000069745	ENSDART00000101726		1870	-0.324627	-1.25234	6.74112	9.2e-05	0.00358837
458	10.9	znf711	NM_001105523	ENSDARG00000071868	ENSDART00000106654		1231	-0.324649	-1.25236	6.12493	0.00142138	0.0257378
459	10.9	f2rl1.2	NM_001098778	ENSDARG00000077540	ENSDART00000151543		837	-0.32466	-1.25237	5.60829	0.00310186	0.0431987
460	10.9	C13H4orf32	NM_001020775	ENSDARG00000057006	ENSDART00000079594		803	-0.325682	-1.25326	5.55212	0.000480771	0.0116969
461	10.9	stard8	NM_001126477	ENSDARG00000014003	ENSDART00000127383		3876	-0.328535	-1.25574	7.89536	8.51e-05	0.00338242
462	10.9	znf592	NM_001045213	ENSDARG00000060885	ENSDART00000086250		1307	-0.328759	-1.25593	6.16152	0.00255222	0.0380314
463	10.9	cdkn2aip	NM_001006085	ENSDARG00000035853	ENSDART00000052030		480	-0.328929	-1.25608	4.79656	0.00268305	0.0393526
464	10.9	hmmr	NM_199580	ENSDARG00000021794	ENSDART00000031785		3496	-0.329059	-1.25619	7.56571	0.000181947	0.00580532
465	10.9	ppan	NM_201463	ENSDARG00000022232	ENSDART00000029387		2640	-0.329438	-1.25652	7.10296	0.00264733	0.0390834
466	10.9	tnfaip8l1	NM_200332				2440	-0.33026	-1.25724	7.14557	9.23e-05	0.00358837
467	10.9	cbx8b	NM_001024415	ENSDARG00000070329	ENSDART00000103100		1471	-0.330862	-1.25776	6.50213	5.28e-05	0.00237577
468	10.9	dlg1l	NM_001012388	ENSDARG00000029925	ENSDART00000043795		963	-0.331077	-1.25795	5.75292	0.000449701	0.0112065
469	10.9	unc119b	NM_001040394	ENSDARG00000044362	ENSDART00000065143		1205	-0.331629	-1.25843	6.12225	0.0005313	0.0126563
470	10.9	acbd3	NM_212997	ENSDARG00000042623	ENSDART00000127058		821	-0.332577	-1.25926	5.51939	0.00332873	0.0451579
471	10.9	pttg1ipb	NM_001005941	ENSDARG00000040039	ENSDART00000058565		1831	-0.333181	-1.25979	6.84642	0.000272033	0.00774107
472	10.9	mtx1a	NM_001128238	ENSDARG00000025500	ENSDART00000113714		2123	-0.333243	-1.25984	6.9967	1.12e-05	0.000718264
473	10.9	asf1bb	NM_214757	ENSDARG00000043713	ENSDART00000064194		566	-0.333815	-1.26034	4.99654	0.00314542	0.0435229
474	10.9	tradd	NM_131607	ENSDARG00000036057	ENSDART00000052345		675	-0.334425	-1.26088	5.26747	0.000887951	0.0183064
475	10.9	dnajc5ga	NM_199623	ENSDARG00000041896	ENSDART00000061393		4125	-0.33554	-1.26185	7.9058	2.36e-06	0.000203715
476	10.9	rhogd	NM_200680				559	-0.336033	-1.26228	5.09124	0.00239363	0.036408
477	10.9	zgc:165514	NM_001099235	ENSDARG00000076214	ENSDART00000110060		1690	-0.336105	-1.26234	6.55335	3.59e-05	0.00182327
478	10.9	katnb1	NM_213018	ENSDARG00000005456	ENSDART00000014632		988	-0.336961	-1.26309	5.81063	0.000439984	0.0110718
479	10.9	ankrd22	NM_200274	ENSDARG00000002298	ENSDART00000028003		566	-0.340386	-1.2661	5.02872	0.00193899	0.0318235
480	10.9	sh3rf1	NM_001045487	ENSDARG00000070470	ENSDART00000050559		756	-0.341313	-1.26691	5.40987	0.000544704	0.0128563
481	10.9	zgc:123008	NM_001037407	ENSDARG00000058562	ENSDART00000129401		648	-0.342986	-1.26838	5.21377	0.00126194	0.023557
482	10.9	rnaseh1	NM_001002659	ENSDARG00000042571	ENSDART00000062441		482	-0.343293	-1.26865	4.82146	0.00189979	0.0314092
483	10.9	ints6	NM_001126428	ENSDARG00000013025	ENSDART00000138470		2031	-0.347385	-1.27225	6.82679	9.75e-05	0.00375019
484	10.9	phkg2	NM_200962	ENSDARG00000054208	ENSDART00000076362		1603	-0.348343	-1.2731	6.55055	8.1e-06	0.000585923
485	10.9	zgc:173548	NM_001105705	ENSDARG00000070048	ENSDART00000102493		569	-0.352092	-1.27641	5.16821	0.00358712	0.0472772
486	10.9	cx44.2	NM_131810	ENSDARG00000077765	ENSDART00000044519		924	-0.352785	-1.27702	5.72722	0.000504403	0.0121938
487	10.9	pkig	NM_001166156	ENSDARG00000086471	ENSDART00000124963		914	-0.358609	-1.28219	5.62051	0.0013937	0.0254159
488	10.9	golim4a	NM_001098192	ENSDARG00000076498	ENSDART00000127546		1774	-0.361675	-1.28492	6.55601	0.00147842	0.0263313
489	10.9	mt2	NM_001131053	ENSDARG00000041623	ENSDART00000061007		786	-0.362243	-1.28542	5.63661	0.00100535	0.0198832
490	10.9	sinup	NM_197937	ENSDARG00000017163	ENSDART00000003621		1685	-0.362892	-1.286	6.60287	3.77e-05	0.00188091
491	10.9	stag2a	NM_001100028	ENSDARG00000011783	ENSDART00000137655		2812	-0.368693	-1.29118	7.35751	1.76e-05	0.00104911
492	10.9	raver1	NM_001020667	ENSDARG00000052617	ENSDART00000146189		1387	-0.375487	-1.29728	6.22025	2.75e-05	0.0014884
493	10.9	grb2a	NM_001007769	ENSDARG00000014709	ENSDART00000009214		407	-0.375731	-1.2975	4.56774	0.00375879	0.0488499
494	10.9	klc1a	NM_200953	ENSDARG00000009796	ENSDART00000008987		608	-0.375899	-1.29765	5.16737	0.0031099	0.0432061
495	10.9	uxs1	NM_173242	ENSDARG00000056102	ENSDART00000078525		683	-0.37753	-1.29912	5.22904	0.00171275	0.0293772
496	10.9	nap1l4b	NM_001007453	ENSDARG00000068868	ENSDART00000099748		1747	-0.382551	-1.30364	6.74615	0.000158591	0.00537378
497	10.9	nr3c1	NM_001020711	ENSDARG00000025032	ENSDART00000124144		707	-0.384604	-1.3055	5.32152	9.87e-05	0.00377557
498	10.9	morc3a	NM_001089366	ENSDARG00000056679	ENSDART00000101085		808	-0.384752	-1.30563	5.36008	0.000899439	0.0183786
499	10.9	rps6ka1	NM_001077775	ENSDARG00000033437	ENSDART00000129273		406	-0.387423	-1.30805	4.68552	0.00242021	0.0366113
500	10.9	TRIP10	NM_001007403	ENSDARG00000005679	ENSDART00000040855		1812	-0.389098	-1.30957	6.69707	7.26e-06	0.00054097
501	10.9	sass6	NM_213438	ENSDARG00000058346	ENSDART00000081191		3223	-0.389777	-1.31019	7.5237	6.94e-07	8.09e-05
502	10.9	mylipa	NM_199983	ENSDARG00000008859	ENSDART00000013497		8966	-0.392891	-1.31302	8.89488	1.66e-07	2.62e-05
503	10.9	zgc:113162	NM_001020714	ENSDARG00000052923	ENSDART00000134347		792	-0.39295	-1.31308	5.56025	0.000371094	0.00976929
504	10.9	fam129ba	NM_001080586	ENSDARG00000062970	ENSDART00000102197		2710	-0.395132	-1.31506	7.2637	6.18e-07	7.46e-05
505	10.9	plekha3	NM_201207	ENSDARG00000056601	ENSDART00000079117		836	-0.397341	-1.31708	5.60263	1.58e-05	0.00096018
506	10.9	lsm1	NM_001003551	ENSDARG00000043177	ENSDART00000063392		554	-0.400222	-1.31971	4.89027	0.000694758	0.0153812
507	10.9	dazl	NM_131524	ENSDARG00000036214	ENSDART00000137590		1452	-0.406479	-1.32545	6.29253	0.000181353	0.00580532
508	10.9	cnot7	NM_001077255	ENSDARG00000032116	ENSDART00000092953		572	-0.406503	-1.32547	5.10106	0.000736684	0.0158668
509	10.9	si:dkey-7n6.2	NM_001199998	ENSDARG00000094602	ENSDART00000135392		306	-0.4069	-1.32583	4.07701	0.00341449	0.0457658
510	10.9	arl4ab	NM_200318	ENSDARG00000033182	ENSDART00000040810		1821	-0.407671	-1.32654	6.79891	1.04e-05	0.000684245
511	10.9	dcun1d1	NM_199772	ENSDARG00000037371	ENSDART00000125223		1289	-0.411552	-1.33012	6.23581	1.38e-06	0.00013895
512	10.9	mtus1a	NM_001077608	ENSDARG00000071562	ENSDART00000105889		2193	-0.4152	-1.33348	6.98425	3.2e-05	0.00165793
513	10.9	sar1ab	NM_001017882	ENSDARG00000033320	ENSDART00000041515		286	-0.417433	-1.33555	3.99526	0.00133708	0.024646
514	10.9	pgp	NM_212726	ENSDARG00000029695	ENSDART00000039693		623	-0.417626	-1.33573	5.20715	9.45e-05	0.00364965
515	10.9	sh2d5	NM_001014343	ENSDARG00000014324	ENSDART00000003211		1078	-0.418503	-1.33654	5.91239	0.0019557	0.0319733
516	10.9	kif3a	NM_001017604	ENSDARG00000087538	ENSDART00000123338		923	-0.41915	-1.33714	5.56866	0.000283586	0.00795512
517	10.9	zgc:113279	NM_001020720	ENSDARG00000058263	ENSDART00000080958		301	-0.424156	-1.34179	4.04209	0.00222639	0.0348982
518	10.9	tsnaxip1	NM_001100100	ENSDARG00000030512	ENSDART00000043452		323	-0.425499	-1.34304	4.05179	0.00325025	0.0444345
519	10.9	serac1	NM_001030286	ENSDARG00000056121	ENSDART00000063189		440	-0.427515	-1.34492	4.70144	0.00039044	0.0102262
520	10.9	FAM210A	NM_001044994	ENSDARG00000035985	ENSDART00000103692		698	-0.427769	-1.34515	5.28393	2.69e-05	0.00146018
521	10.9	rel	NM_001001841	ENSDARG00000055276	ENSDART00000077612		254	-0.43075	-1.34793	3.72052	0.00322746	0.0443
522	10.9	snapin	NM_001045148	ENSDARG00000062382	ENSDART00000090200		467	-0.433322	-1.35034	4.85114	0.000303815	0.00841041
523	10.9	zgc:162879	NM_001089427	ENSDARG00000074163	ENSDART00000103046		5709	-0.43532	-1.35221	8.30823	1.24e-06	0.000131499
524	10.9	dnajb1a	NM_001003571	ENSDARG00000015831	ENSDART00000002225		559	-0.435957	-1.35281	4.91224	0.000465442	0.0114597
525	10.9	chac2	NM_001029957	ENSDARG00000055078	ENSDART00000050831		282	-0.436548	-1.35336	4.00043	0.00285798	0.0410964
526	10.9	CCDC115	NM_001013295	ENSDARG00000033533	ENSDART00000047015		223	-0.452408	-1.36832	3.67145	0.00256667	0.0381898
527	10.9	sh3bp5la	NM_213160	ENSDARG00000019160	ENSDART00000099723		2167	-0.454222	-1.37004	6.92388	2.86e-10	1.73e-07
528	10.9	cpeb1b	NM_131427	ENSDARG00000008454	ENSDART00000098904		3190	-0.457776	-1.37342	7.54752	1.53e-05	0.000939814
529	10.9	isg20l2	NM_001103193	ENSDARG00000077968	ENSDART00000123223		273	-0.467278	-1.3825	3.80582	0.00123688	0.0231312
530	10.9	zgc:162183	NM_001089470	ENSDARG00000074663	ENSDART00000113936		499	-0.475012	-1.38993	4.78534	7.37e-05	0.00303857
531	10.9	zgc:77880	NM_200891	ENSDARG00000030563	ENSDART00000043881		333	-0.476022	-1.3909	4.28515	0.00241608	0.0366113
532	10.9	egln3	NM_213310	ENSDARG00000032553	ENSDART00000149640		3216	-0.486641	-1.40118	7.68875	2.07e-05	0.00119148
533	10.9	thrb	NM_131340				140	-0.487032	-1.40156	3.1164	0.0031541	0.0435843
534	10.9	lrrk2	NM_001201456				274	-0.490601	-1.40503	4.12853	0.000509697	0.0122554
535	10.9	hprt1l	NM_001002056	ENSDARG00000014866	ENSDART00000025494		1210	-0.497256	-1.41153	6.01266	5.87e-06	0.000442783
536	10.9	trim35-29	NM_001007347	ENSDARG00000055730	ENSDART00000078124		1808	-0.507876	-1.42195	6.56768	1.08e-09	5.66e-07
537	10.9	tmem230a	NM_001004006				234	-0.51945	-1.43341	3.66272	0.00265708	0.0390834
538	10.9	tmem161b	NM_213371	ENSDARG00000055989	ENSDART00000078401		1183	-0.526996	-1.44093	6.0342	4.86e-07	6.31e-05
539	10.9	ankrd37	NM_001145614	ENSDARG00000056376	ENSDART00000103236		731	-0.528443	-1.44237	5.32038	9.73e-06	0.000648935
540	10.9	manea	NM_001004566	ENSDARG00000001898	ENSDART00000142972		165	-0.553198	-1.46734	3.29968	0.00191152	0.0315523
541	10.9	dnajc27	NM_001007162	ENSDARG00000070916	ENSDART00000154580		152	-0.557857	-1.47208	3.13408	0.000900405	0.0183786
542	10.9	fbxo16	NM_001128401	ENSDARG00000033949	ENSDART00000045135		172	-0.563467	-1.47782	3.09238	0.0028431	0.0409398
543	10.9	pim3	NM_001034978	ENSDARG00000055129	ENSDART00000108692		3122	-0.564868	-1.47925	7.45702	2.4e-14	1.23e-10
544	10.9	traf3	NM_001003513	ENSDARG00000022000	ENSDART00000031458		617	-0.58053	-1.4954	5.17432	0.000130573	0.0046874
545	10.9	zgc:113426	NM_001025519	ENSDARG00000051793	ENSDART00000073472		199	-0.593182	-1.50857	3.50155	0.000790253	0.0167982
546	10.9	pfkfb3	NM_213397	ENSDARG00000001953	ENSDART00000041402		2667	-0.614247	-1.53076	7.28352	1.31e-07	2.21e-05
547	10.9	ppp1r15a	NM_001082921	ENSDARG00000069135	ENSDART00000100396		1808	-0.625643	-1.5429	6.63152	2.72e-16	2.79e-12
548	10.9	rfng	NM_001045336	ENSDARG00000019746	ENSDART00000002867		355	-0.628863	-1.54635	4.15546	0.000179585	0.00580532
549	10.9	vegfab	NM_001044855	ENSDARG00000034700	ENSDART00000017349		111	-0.696516	-1.62059	2.91322	0.00101676	0.0199982
550	10.9	tmem238	NM_001083074	ENSDARG00000093684	ENSDART00000143930		69	-0.948033	-1.92924	1.75184	4.59e-05	0.00215357
551	10.9	pou4f1	NM_201285	ENSDARG00000005559	ENSDART00000025031		28	-0.94966	-1.93142	0.684744	0.00336853	0.0453273
552	10.9	pglyrp2	NM_001045166	ENSDARG00000062998	ENSDART00000149222		38	-1.02343	-2.03275	0.842844	0.000952166	0.0191309
553	10.9	rgs11	NM_001111161	ENSDARG00000037646	ENSDART00000054833		35	-1.08326	-2.11882	0.672932	0.00230678	0.0356147
554	10.9	slc45a1	NM_001080699	ENSDARG00000004302	ENSDART00000043016		20	-1.11013	-2.15865	0.168363	0.00301953	0.0424678
555	10.9	rhcgl1	NM_001109843	ENSDARG00000007080	ENSDART00000004727		30	-1.2006	-2.29835	0.350975	0.00194748	0.0318896
556	10.9	usp43a	NM_001089402	ENSDARG00000060632	ENSDART00000112731		20	-1.23902	-2.36038	0.152444	0.00141027	0.0255931
