# Supplementary material for: Dose-dependent effects of gamma radiation on the early zebrafish development and gene expression
Source: PLoS One. 2017 Jun 19;12(6):e0179259. doi: 10.1371/journal.pone.0179259 (PMC5476279; doi:10.1371/journal.pone.0179259)
Supplement: S5 Table — (XLSX) [file pone.0179259.s005.xlsx]

## Sheet: Sheet0
No.	Dose-rate	Upstream Regulator	Molecule Type	Predicted Activation State	Bias-corrected z-score	Activation z-score	Flags	Bias Term	p-value of overlap	Target molecules in dataset	Mechanistic Network
1	0.54	Growth hormone	group						1.31e-05	CITED2,PFKFB3,TXNIP
2	0.54	FGFR3	kinase						5.39e-05	DUSP6,SOX3
3	0.54	EFNA4	kinase						0.000114	CRABP2,DUSP6
4	0.54	EFNA3	kinase						0.00012	CRABP2,DUSP6
5	0.54	EFNA5	kinase						0.000131	CRABP2,DUSP6
6	0.54	BDNF	growth factor						0.000168	DUSP6,PFKFB3,TXNIP
7	0.54	F2RL1	g-protein coupled receptor						0.000196	DUSP6,TXNIP
8	0.54	APP	other						0.000199	CITED2,CRABP2,GSTM3,PFKFB3
9	0.54	EFNA2	kinase						0.000211	CRABP2,DUSP6
10	0.54	EFNA1	other						0.000274	CRABP2,DUSP6
11	0.54	CSRP3	other						0.000388	TXNIP
12	0.54	CRABP1	transporter						0.000388	CRABP2
13	0.54	GSTT1	enzyme						0.000388	GSTM3
14	0.54	MYC	transcription regulator						0.000395	CRABP2,DUSP6,PFKFB3,TXNIP
15	0.54	PDLIM2	other						0.000549	CITED2,TXNIP
16	0.54	MLXIP	other						0.000775	TXNIP
17	0.54	Trk Receptor	group						0.00116	DUSP6
18	0.54	MAP3K8	kinase						0.00141	DUSP6,TXNIP
19	0.54	Hdac	group						0.00145	CRABP2,TXNIP
20	0.54	HDAC10	transcription regulator						0.00155	TXNIP
21	0.54	TDG	enzyme						0.00194	CRABP2
22	0.54	PDX1	transcription regulator						0.00196	DUSP6,TXNIP
23	0.54	FOXA2	transcription regulator						0.00205	GSTM3,NUMB
24	0.54	MSI1	other						0.00232	NUMB
25	0.54	TNF	cytokine		-0.513	0.042	bias	0.282	0.00239	CITED2,DUSP6,NUMB,TXNIP
26	0.54	EPAS1	transcription regulator						0.00241	CITED2,PFKFB3
27	0.54	CHUK	kinase						0.00268	DUSP6,NUMB
28	0.54	LGALS7/LGALS7B	other						0.00271	GSTM3
29	0.54	RAF1	kinase						0.00286	DUSP6,TXNIP
30	0.54	Retinoic acid-RAR-RXR	complex						0.0031	CRABP2
31	0.54	ATF5	transcription regulator						0.0031	TXNIP
32	0.54	SLC16A3	transporter						0.00348	PFKFB3
33	0.54	PBRM1	other						0.00348	CRABP2
34	0.54	PTGES3	enzyme						0.00348	SOX3
35	0.54	NEK6	kinase						0.00348	CITED2
36	0.54	WNT3A	cytokine						0.00386	NUMB,TXNIP
37	0.54	LNX2	other						0.00426	NUMB
38	0.54	FZR1	kinase						0.00464	PFKFB3
39	0.54	Mt2	other						0.00464	GSTM3
40	0.54	PGR	ligand-dependent nuclear receptor						0.0047	GSTM3,PFKFB3
41	0.54	IL5	cytokine						0.00497	CITED2,DUSP6
42	0.54	MLX	transcription regulator						0.00503	TXNIP
43	0.54	BCR	kinase						0.00542	NUMB
44	0.54	THRAP3	transcription regulator						0.0058	TXNIP
45	0.54	miR-128-3p (and other miRNAs w/seed CACAGUG)	mature microrna						0.0058	TXNIP
46	0.54	TNFAIP2	other						0.0058	CITED2
47	0.54	CBFA2T3	transcription regulator						0.0058	PFKFB3
48	0.54	RGS1	other						0.0058	CITED2
49	0.54	Mt1	other						0.0058	GSTM3
50	0.54	SOX2	transcription regulator						0.00613	CITED2,CRABP2
51	0.54	CGB3 (includes others)	other						0.00619	DUSP6
52	0.54	TGIF1	transcription regulator						0.00619	SOX3
53	0.54	ZC3H14	other						0.00657	CITED2
54	0.54	ARHGDIG	other						0.00696	DUSP6
55	0.54	FOXO1	transcription regulator						0.00723	CITED2,TXNIP
56	0.54	MNT	transcription regulator						0.00734	TXNIP
57	0.54	Cg	complex						0.00752	DUSP6,PFKFB3
58	0.54	ZNF202	transcription regulator						0.00773	CRABP2
59	0.54	DCAF1	kinase						0.00811	TXNIP
60	0.54	FUT8	enzyme						0.00811	GSTM3
61	0.54	ACKR1	g-protein coupled receptor						0.00811	CITED2
62	0.54	HSPA9	other						0.00811	CRABP2
63	0.54	SIN3B	transcription regulator						0.00811	TXNIP
64	0.54	TP63	transcription regulator						0.00812	CITED2,DUSP6
65	0.54	MAPK13	kinase						0.0085	CITED2
66	0.54	HIF1A	transcription regulator						0.00874	CITED2,PFKFB3
67	0.54	COMMD1	transporter						0.00927	PFKFB3
68	0.54	ELF1	transcription regulator						0.00965	CITED2
69	0.54	DTX1	transcription regulator						0.00965	DUSP6
70	0.54	PLK4	kinase						0.00965	CITED2
71	0.54	PLK2	kinase						0.01	CITED2
72	0.54	EP300	transcription regulator						0.0106	CRABP2,TXNIP
73	0.54	PBX1	transcription regulator						0.0112	SOX3
74	0.54	SFRP1	transmembrane receptor						0.0116	NUMB
75	0.54	IFRD1	other						0.0116	CRABP2
76	0.54	AGT	growth factor						0.0117	CRABP2,TXNIP
77	0.54	PTEN	phosphatase						0.0118	CITED2,PFKFB3
78	0.54	KDM2B	enzyme						0.012	CRABP2
79	0.54	MLXIPL	transcription regulator						0.012	TXNIP
80	0.54	E2F1	transcription regulator						0.0125	CITED2,CRABP2
81	0.54	PPARG	ligand-dependent nuclear receptor						0.0125	CRABP2,PFKFB3
82	0.54	GAPDH	enzyme						0.0135	TXNIP
83	0.54	TP53	transcription regulator						0.0138	CITED2,DUSP6,PFKFB3
84	0.54	NEDD9	other						0.0139	TXNIP
85	0.54	SYK	kinase						0.0143	CITED2
86	0.54	AGTR1	g-protein coupled receptor						0.0143	TXNIP
87	0.54	LHCGR	g-protein coupled receptor						0.0146	DUSP6
88	0.54	H2AFY	other						0.0146	CITED2
89	0.54	CALR	transcription regulator						0.0146	CRABP2
90	0.54	NUPR1	transcription regulator						0.0154	CITED2,PFKFB3
91	0.54	SQSTM1	transcription regulator						0.0154	CITED2
92	0.54	RARG	ligand-dependent nuclear receptor						0.0154	CRABP2
93	0.54	SOX7	transcription regulator						0.0158	CRABP2
94	0.54	ARHGAP21	other						0.0166	CITED2
95	0.54	mir-181	microrna						0.0169	DUSP6
96	0.54	SP1	transcription regulator						0.0172	CITED2,CRABP2
97	0.54	CYP1A2	enzyme						0.0177	GSTM3
98	0.54	PAX1	transcription regulator						0.0177	CRABP2
99	0.54	PAF1	other						0.0181	CITED2
100	0.54	GRB2	kinase						0.0181	CRABP2
101	0.54	MAPKAPK2	kinase						0.02	CITED2
102	0.54	FGF10	growth factor						0.0204	NUMB
103	0.54	PTPRJ	phosphatase						0.0204	CITED2
104	0.54	DKK1	growth factor						0.0211	NUMB
105	0.54	CYP1B1	enzyme						0.0211	GSTM3
106	0.54	SIN3A	transcription regulator						0.0219	TXNIP
107	0.54	Fcer1	complex						0.023	DUSP6
108	0.54	ERBB2	kinase						0.024	DUSP6,PFKFB3
109	0.54	F3	transmembrane receptor						0.0257	DUSP6
110	0.54	DOCK8	other						0.0264	CITED2
111	0.54	KCNE3	ion channel						0.0264	DUSP6
112	0.54	ANXA7	ion channel						0.0264	CRABP2
113	0.54	mir-8	microrna						0.0268	CITED2
114	0.54	AGER	transmembrane receptor						0.0272	TXNIP
115	0.54	CDH1	other						0.0272	PFKFB3
116	0.54	PIK3R1	kinase						0.0272	TXNIP
117	0.54	SASH1	other						0.0272	CITED2
118	0.54	CTNNB1	transcription regulator						0.0275	CRABP2,NUMB
119	0.54	CCL5	cytokine						0.0276	DUSP6
120	0.54	SMO	g-protein coupled receptor						0.028	NUMB
121	0.54	HTT	transcription regulator						0.0284	CITED2,DUSP6
122	0.54	USF1	transcription regulator						0.0295	TXNIP
123	0.54	PI3K (family)	group						0.0313	TXNIP
124	0.54	NFYA	transcription regulator						0.0313	TXNIP
125	0.54	RASSF1	other						0.0321	CRABP2
126	0.54	MAX	transcription regulator						0.0329	TXNIP
127	0.54	MET	kinase						0.0332	CITED2
128	0.54	LGALS3	other						0.0332	DUSP6
129	0.54	MYOC	other						0.0336	SOX3
130	0.54	NRAS	enzyme						0.0336	DUSP6
131	0.54	FGFR1	kinase						0.0336	SOX3
132	0.54	EHF	transcription regulator						0.0336	CRABP2
133	0.54	SAMSN1	other						0.0347	CITED2
134	0.54	FOXP3	transcription regulator						0.0359	DUSP6
135	0.54	FOLR1	transporter						0.0359	DUSP6
136	0.54	GPD1	enzyme						0.0359	PFKFB3
137	0.54	PPIF	enzyme						0.0362	CITED2
138	0.54	SLC25A13	transporter						0.0366	PFKFB3
139	0.54	HNF4A	transcription regulator						0.0369	CRABP2,DUSP6,TXNIP
140	0.54	EIF2AK3	kinase						0.0377	TXNIP
141	0.54	DUSP1	phosphatase						0.0377	DUSP6
142	0.54	CYP1A1	enzyme						0.0381	GSTM3
143	0.54	MKNK1	kinase						0.0385	TXNIP
144	0.54	AMPK	complex						0.0415	PFKFB3
145	0.54	26s Proteasome	complex						0.0419	TXNIP
146	0.54	IFNAR1	transmembrane receptor						0.0419	DUSP6
147	0.54	RET	kinase						0.0426	DUSP6
148	0.54	FGF1	growth factor						0.0433	DUSP6
149	0.54	ARNT	transcription regulator						0.0441	CITED2
150	0.54	CBX5	transcription regulator						0.0445	TXNIP
151	0.54	HNF1B	transcription regulator						0.0445	CITED2
152	0.54	POU2F1	transcription regulator						0.0456	GSTM3
153	0.54	IKBKG	kinase						0.0463	DUSP6
154	0.54	IRS1	enzyme						0.0467	CRABP2
155	0.54	SMAD7	transcription regulator						0.0467	CITED2
156	0.54	LIPE	enzyme						0.0467	CITED2
157	0.54	VHL	transcription regulator						0.0478	PFKFB3
158	0.54	FGFR2	kinase						0.0478	SOX3
159	0.54	TERT	enzyme						0.0497	DUSP6
1	5.4	KLF4	transcription regulator		0.2	1.362	bias	0.358	3.52e-12	ALCAM,CRABP2,FN1,KRT17,LAMA1,NOTCH1,OTX2,PRDM1,SERPINH1,SOX2,TAGLN,TBX3,TF,VEGFA
2	5.4	MYCN	transcription regulator		0.879	1.361		0.131	8.59e-12	EEF2,FGFR2,FN1,LDHA,RPL13,RPL13A,RPL6,RPL8,RPLP0,RPS13,RPS16,RPS17,SLIT3,TAGLN
3	5.4	CTNNB1	transcription regulator	Activated		2.302	bias	0.511	2.11e-09	ACTC1,AGRN,ALCAM,ARL4A,CRABP2,FN1,FOXC1,IGF2BP1,LAMB1,NOTCH1,NR6A1,NRP2,PRDM1,SOX2,TCF12,VEGFA,WNT5B,ZEB1
4	5.4	TGFB1	growth factor	Activated	1.431	2.425		0.219	2.99e-09	ACTC1,ARL4A,COL11A1,EDNRA,EXT1,FGFR2,FN1,FOXC1,GATM,GGPS1,HSP90AA1,KRT17,KRT8,LDHA,NOTCH1,PRDM1,RACK1,SDPR,SERPINH1,SLIT3,TAGLN,TBX3,TCF12,TUBA1A,VEGFA,WNT5B,ZEB1
5	5.4	COMMD1	transporter			1.342	bias	-0.642	7.16e-08	EGLN3,LDHA,PFKFB3,TF,VEGFA
6	5.4	MYC	transcription regulator		0.452	1.454	bias	0.254	1.73e-07	ALCAM,CRABP2,EEF2,FN1,GAMT,HSP90AA1,IGF2BP1,KRT17,LDHA,OTX2,PFKFB3,PRDM1,RPL13,RPL6,RPS16,SERPINH1,SOX2,TF,VEGFA
7	5.4	TWIST1	transcription regulator		-0.722	-0.06	bias	0.259	4.23e-07	ALCAM,FGFR2,FN1,IGFBP1,TF,UNC5B,VEGFA,ZEB1
8	5.4	PPARG	ligand-dependent nuclear receptor		1.186	1.726		0.207	1.13e-06	APOA1,CRABP2,EGLN3,FN1,IGFBP1,PC,PCK2,PFKFB3,PRDM1,PTPRF,SDPR,VEGFA
9	5.4	TP53	transcription regulator		0.309	0.874		0.133	1.14e-06	APOA1,FN1,GATM,GMNN,HSP90AA1,HSPA1L,KRT8,LAMA5,LDHA,NOTCH1,NR6A1,PFKFB3,PRDM1,PTPRO,SERPINH1,SOX2,TRIO,UNC5B,VEGFA,WNT5B,ZEB1
10	5.4	GATA6	transcription regulator		-0.37	-0.579		-0.075	1.43e-06	ACTC1,CRABP2,KRT17,LAMA1,OTX2,PRDM1,SOX2,TAGLN
11	5.4	FGFR2	kinase		-0.219	0.193		0.188	1.83e-06	FGFR2,FN1,LAMA1,LAMB1,NOTCH1,SOX2,ZEB1
12	5.4	SMAD3	transcription regulator		-0.26	0.468	bias	0.332	8.05e-06	APOA1,APOA4,FN1,SOX2,TAGLN,TBX3,TF,VEGFA
13	5.4	SOX2	transcription regulator		1.965	1.82		-0.051	1.37e-05	CRABP2,KRT17,NOTCH1,OTX2,PRDM1,SOX2,TBX3,TF,VEGFA
14	5.4	NFE2L2	transcription regulator		0.561	1.897	bias	0.423	1.38e-05	APOA4,BHMT,FN1,HSP90AA1,PTPRO,RACK1,RPLP0,RPS16,Uox,VEGFA
15	5.4	SS18	transcription regulator						2.07e-05	FGFR2,SOX2
16	5.4	LAMB2	enzyme						2.07e-05	LAMA5,LAMB1
17	5.4	Notch	group		-0.183	0.532	bias	0.326	2.12e-05	NOTCH1,SOX2,TAGLN,VEGFA,ZEB1
18	5.4	PPARD	ligand-dependent nuclear receptor		-0.139	0.671	bias	0.339	2.9e-05	APOA1,APOA4,FBP1,FN1,IGFBP1,LDHA,VEGFA
19	5.4	RARG	ligand-dependent nuclear receptor						3.31e-05	APOA1,CRABP2,FOXC1,LAMB1
20	5.4	SOX7	transcription regulator	Inhibited		-2	bias	-0.609	3.65e-05	CRABP2,KRT17,OTX2,PRDM1
21	5.4	MIR200	group						4.05e-05	CRTAP,SERPINH1,ZEB1
22	5.4	HMGA1	transcription regulator		-1.741	-1.342		0.178	5.47e-05	ARL4A,IGFBP1,LAMA1,LAMB1,SERPINH1,TAGLN
23	5.4	PAX1	transcription regulator	Inhibited	-1.052	-2	bias	-0.474	5.78e-05	CRABP2,KRT17,OTX2,PRDM1
24	5.4	GRB2	kinase	Inhibited	-1.099	-2	bias	-0.45	6.3e-05	CRABP2,KRT17,OTX2,PRDM1
25	5.4	miR-34a-5p (and other miRNAs w/seed GGCAGUG)	mature microrna			-1.183	bias	-0.642	9.39e-05	NOTCH1,SOX2,TAGLN,VEGFA
26	5.4	estrogen receptor	group		0.586	0.478		-0.041	9.58e-05	FGFR2,FN1,HSP90AA1,KRT8,VEGFA,WNT5B,ZEB1
27	5.4	ZNF202	transcription regulator						9.97e-05	APOA4,CRABP2,VEGFA
28	5.4	GATA4	transcription regulator		-0.627	-0.342		0.119	0.000101	ACTC1,CRABP2,KRT17,OTX2,PRDM1,TAGLN
29	5.4	CTGF	growth factor		0.563	1.328	bias	0.347	0.000106	EGLN3,FN1,SDPR,SOX2,VEGFA
30	5.4	TGFB3	growth factor		-0.606	0.426	bias	0.484	0.000106	CDH6,COL11A1,FN1,TAGLN,VEGFA
31	5.4	KLF5	transcription regulator		0.205	0.924	bias	0.37	0.000109	LAMA1,NOTCH1,SOX2,TAGLN
32	5.4	MSTN	growth factor		-0.191	0		0.096	0.000109	FN1,IGFBP1,SERPINH1,VEGFA
33	5.4	AKT1	kinase		-0.375	0.278	bias	0.28	0.000115	FN1,IGFBP1,LAMA1,LAMB1,NOTCH1,UNC5B,VEGFA
34	5.4	STAT3	transcription regulator		-0.825	-0.037	bias	0.269	0.000134	APOA4,FN1,IGFBP1,KRT17,NOTCH1,NRP2,PRDM1,SOX2,TAGLN,VEGFA
35	5.4	RUNX2	transcription regulator		-1.393	-0.714	bias	0.31	0.000145	COL11A1,FGFR2,FN1,TAGLN,VEGFA
36	5.4	ERBB2	kinase		-1.004	-0.284	bias	0.304	0.000164	FN1,LAMB1,NOTCH1,PCK2,PFKFB3,SDPR,TAGLN,TUBA1A,VEGFA,WNT5B,ZEB1
37	5.4	NFKBIA	transcription regulator		-0.033	0.475		0.172	0.000167	APOA1,CREB3L3,FN1,KRT8,LAMA5,NR6A1,RPL8,TCF12,VEGFA
38	5.4	TWIST2	transcription regulator						0.000175	FN1,SOX2,ZEB1
39	5.4	COL4A3	other						0.000175	FN1,LAMA1,LAMB1
40	5.4	ID1	transcription regulator		0.857	1.192		0.169	0.000175	FN1,NOTCH1,SOX2,TF
41	5.4	FOS	transcription regulator		0.009	0.493		0.202	0.000176	CRABP2,FN1,FOXC1,IGFBP1,KRT8,PRDM1,PTPRO,RPLP0,VEGFA,ZEB1
42	5.4	INHBA	growth factor		-0.708	0.115	bias	0.34	0.000185	EGLN3,FN1,PRDM1,SOX2,TAGLN,VEGFA
43	5.4	POLG	enzyme						0.000198	RACK1,RPL13,RPS16
44	5.4	HNF1B	transcription regulator		0.223	0.318		0.043	0.000202	EXT1,FN1,IGFBP1,LAMB1,SERPINH1
45	5.4	RICTOR	other		-0.452	-1.673	bias	-0.465	0.000208	IGFBP1,RPL13A,RPL6,RPL8,RPLP0,RPS13,Rps3a1
46	5.4	TGFBR2	kinase		0.185	0.351		0.092	0.000214	FN1,GATM,KRT8,TAGLN,TCF12,VEGFA
47	5.4	BMP2	growth factor		-1.945	-1.147	bias	0.386	0.000254	FGFR2,FN1,NOTCH1,SOX2,TAGLN,VEGFA
48	5.4	IRS1	enzyme						0.000254	ACTC1,CRABP2,IGFBP1,PTPRF,VEGFA
49	5.4	PGR	ligand-dependent nuclear receptor		-0.89	0.169	bias	0.412	0.00026	EDNRA,FN1,FOXC1,IGFBP1,NT5C2,PFKFB3,ZEB1
50	5.4	NCOA3	transcription regulator						0.000267	FGFR2,IGFBP1,LDHA,TAGLN
51	5.4	EPAS1	transcription regulator		-2.561	-1.498	bias	0.498	0.000269	EGLN3,FN1,LDHA,NOTCH1,PFKFB3,VEGFA
52	5.4	VHL	transcription regulator		2.43	1.934	bias	-0.257	0.000284	EGLN3,FN1,PFKFB3,TAGLN,VEGFA
53	5.4	miR-199a-5p (and other miRNAs w/seed CCAGUGU)	mature microrna			-1.982	bias	-0.623	0.000299	FN1,KRT17,TAGLN,WNT5B
54	5.4	YAP1	transcription regulator						0.000299	FN1,SDPR,TAGLN,ZEB1
55	5.4	SMARCA4	transcription regulator	Activated		2.19	bias	0.589	0.000326	APOA1,EDNRA,FBP1,FGFR2,FN1,HKDC1,NRP2,SERPINH1,SOX2,TAGLN
56	5.4	SMO	g-protein coupled receptor						0.000351	ALCAM,NRP2,PRDM1,SOX2
57	5.4	FOXA1	transcription regulator						0.000353	ACTC1,FOXC1,IGFBP1,TAGLN,TF
58	5.4	RAX	transcription regulator						0.000427	NOTCH1,OTX2
59	5.4	ETS1	transcription regulator		-0.601	0.277	bias	0.452	0.000443	FN1,HSPA1L,KRT8,PRDM1,VEGFA,ZEB1
60	5.4	BDNF	growth factor		-1.445	-0.816	bias	0.257	0.00045	AGRN,HSP90AA1,PFKFB3,RPL13,SERPINH1,TAGLN,TUBA1A
61	5.4	TNF	cytokine		-0.79	0.101		0.233	0.000457	ALCAM,APOA1,CREB3L3,EGLN3,EXT1,FGFR2,FN1,IGFBP1,LDHA,NOTCH1,NR6A1,PC,PCK2,PRDM1,RPS13,TAGLN,TF,VEGFA
62	5.4	MYOCD	transcription regulator		-0.436	0.262	bias	0.358	0.000474	ACTC1,FN1,TAGLN,VEGFA
63	5.4	APP	other		0.18	0.577		0.229	0.000536	CRABP2,EXT1,FN1,HSP90AA1,LDHA,MDK,MTHFD1L,NRP2,PFKFB3,TAGLN,TUBA1A,VEGFA
64	5.4	IDH1	enzyme						0.000544	FN1,SERPINH1,ZEB1
65	5.4	ILK	kinase						0.000544	FN1,NOTCH1,ZEB1
66	5.4	MTPN	transcription regulator	Activated		2	bias	0.642	0.000546	FN1,SOX2,TAGLN,TUBA1A
67	5.4	DCLK1	kinase						0.000568	NOTCH1,ZEB1
68	5.4	EMX2	transcription regulator						0.000568	CDH6,SOX2
69	5.4	MED1	transcription regulator						0.000577	ANKRD37,IGFBP1,PRDM1,SOX2,TBX3
70	5.4	POU5F1	transcription regulator		-0.967	-0.351		0.238	0.00058	CRABP2,IGF2BP1,KRT17,SOX2,TBX3,TF,VEGFA
71	5.4	EGR2	transcription regulator			1.342	bias	0.565	0.000632	CDH6,COL11A1,NOTCH1,PRDM1,VEGFA
72	5.4	let-7a-5p (and other miRNAs w/seed GAGGUAG)	mature microrna			-1.481	bias	-0.642	0.000632	CHMP2A,DOCK5,IGF2BP1,PRDM1,TAGLN
73	5.4	NR2F2	ligand-dependent nuclear receptor						0.000642	APOA1,APOA4,VEGFA
74	5.4	EP300	transcription regulator						0.00065	CRABP2,FN1,LDHA,NOTCH1,PTPRF,SOX2,VEGFA,WNT5B
75	5.4	JUN	transcription regulator		-0.664	0.038	bias	0.322	0.000681	EEF2,FN1,FOXC1,IGFBP1,PTPRO,SOX2,VEGFA,ZEB1
76	5.4	ERK	group		-0.08	0.896	bias	0.401	0.000693	FN1,IGFBP1,LAMB1,PRDM1,TUBA1A,VEGFA
77	5.4	H2AFY	other						0.000695	FN1,SOX2,TBX3
78	5.4	SIRT1	transcription regulator		-0.029	0.059		0.04	0.000709	FN1,MTHFD1L,PC,PCK2,RPL13,ZEB1
79	5.4	COL18A1	other		1.138	0.152	bias	-0.497	0.000744	FN1,LDHA,TUBA1A,VEGFA
80	5.4	BMP6	growth factor						0.000776	SDPR,TAGLN,VEGFA,ZEB1
81	5.4	PAX5	transcription regulator						0.000869	FN1,PRDM1,PTPRF
82	5.4	SART1	other						0.000907	SOX2,VEGFA
83	5.4	CYBA	enzyme						0.000907	FN1,VEGFA
84	5.4	STK11	kinase		-0.937	-1.068		-0.061	0.000944	ALCAM,FGFR2,FN1,IGFBP1,VEGFA
85	5.4	TFAP2A	transcription regulator		-1.253	-1.408		-0.085	0.00095	ALCAM,RPL6,RPLP0,VEGFA
86	5.4	ETV5	transcription regulator						0.001	ALCAM,FN1,ZEB1
87	5.4	LEPR	transmembrane receptor						0.00102	APOA1,APOA4,EMSY,FN1,PC
88	5.4	SRC (family)	group						0.00107	FN1,IGFBP1,SOX2
89	5.4	ALOX12	enzyme						0.00111	FN1,VEGFA
90	5.4	HSP90AA1	enzyme						0.00111	FN1,TCF12
91	5.4	ACE	peptidase						0.00111	LDHA,MDK
92	5.4	DGCR8	enzyme						0.00114	NOTCH1,SOX2,TAGLN
93	5.4	LPL	enzyme						0.00114	APOA1,APOA4,VEGFA
94	5.4	RRP1B	other						0.00115	HSP90AA1,RPL13,RPL13A,RPL6
95	5.4	FGF2	growth factor		-0.537	0.224	bias	0.325	0.00119	FGFR2,FN1,NOTCH1,TAGLN,TF,VEGFA,ZEB1
96	5.4	TGFB2	growth factor		0.471	0.908		0.223	0.00119	FN1,NOTCH1,TAGLN,VEGFA
97	5.4	RXRA	ligand-dependent nuclear receptor						0.0012	APOA1,CRABP2,IGFBP1,PC,PCK2,VEGFA
98	5.4	IGFBP2	other						0.00122	COL11A1,FN1,IGFBP1
99	5.4	NELFB	other						0.00132	RPLP0,VEGFA
100	5.4	SPP1	cytokine		-2.294	-1.387	bias	0.409	0.00133	FGFR2,FN1,NOTCH1,SLIT1,VEGFA
101	5.4	LHX1	transcription regulator	Activated		2	bias	0.642	0.00133	FBP1,GATM,OTX2,RBM47
102	5.4	FOXA2	transcription regulator						0.00139	ACTC1,APOA1,IGFBP1,TAGLN,TF
103	5.4	WISP2	growth factor						0.00146	FN1,KRT8,ZEB1
104	5.4	FOXM1	transcription regulator			-0.063	bias	0.546	0.00148	LDHA,SOX2,VEGFA,ZEB1
105	5.4	NGF	growth factor		1.243	1.969	bias	0.369	0.0015	AGRN,EGLN3,RACK1,TRIO,VEGFA
106	5.4	Hnf3	group						0.00156	IGFBP1,PCK2
107	5.4	IDH2	enzyme						0.00156	FN1,ZEB1
108	5.4	HIF3A	transcription regulator						0.00156	SOX2,VEGFA
109	5.4	GNA13	enzyme						0.00156	TAGLN,VEGFA
110	5.4	RB1	transcription regulator		-0.603	-0.232		0.155	0.00163	ACTC1,EDNRA,FN1,GMNN,TUBA1A,VEGFA,ZEB1
111	5.4	HIF1A	transcription regulator		-2.032	-0.924	bias	0.462	0.00171	ANKRD37,EGLN3,FN1,LDHA,NOTCH1,PFKFB3,VEGFA
112	5.4	HNF4α dimer	complex						0.00181	FBP1,PCK2
113	5.4	SEL1L	other						0.00181	NOTCH1,SOX2
114	5.4	HGF	growth factor		-0.737	0.306	bias	0.468	0.00184	FN1,GMNN,KRT17,LDHA,PTPRF,SOX2,VEGFA,ZEB1
115	5.4	EGF	growth factor		-0.858	0.24	bias	0.397	0.00189	ALCAM,APOA1,FN1,IGFBP1,LDHA,NOTCH1,SDPR,VEGFA
116	5.4	IFNG	cytokine		0.336	1.265	bias	0.284	0.0019	AGRN,EDNRA,EGLN3,FBP1,FN1,HSP90AA1,HSPA1L,KRT17,NOTCH1,PRDM1,RACK1,SERPINH1,UNC5B,VEGFA
117	5.4	PPARGC1B	transcription regulator						0.00194	EGLN3,GGPS1,VEGFA
118	5.4	HDAC4	transcription regulator		-1.798	-1.98		-0.092	0.00199	IGFBP1,LDHA,TAGLN,VEGFA
119	5.4	NREP	other						0.00209	TAGLN,VEGFA
120	5.4	GPI	enzyme						0.00209	FN1,ZEB1
121	5.4	CBFA2T3	transcription regulator						0.00209	PFKFB3,TCF12
122	5.4	CD44	enzyme	Activated	1.285	2.219	bias	0.421	0.00212	CRABP2,FN1,LAMB1,SOX2,ZEB1
123	5.4	Histone h3	group						0.00219	FGFR2,OTX2,PRDM1,TAGLN,TBX3,VEGFA,ZEB1
124	5.4	SREBF1	transcription regulator						0.00222	FN1,PCK2,RPLP0,TF,VEGFA
125	5.4	LIN28B	other						0.00238	EEF2,SOX2
126	5.4	DEF6	other						0.00238	FN1,ZEB1
127	5.4	miR-205-5p (and other miRNAs w/seed CCUUCAU)	mature microrna						0.00238	VEGFA,ZEB1
128	5.4	mir-96	microrna						0.00238	FN1,ZEB1
129	5.4	SMAD7	transcription regulator		-0.58	-1		-0.21	0.00246	FN1,KRT8,TAGLN,VEGFA
130	5.4	HDAC2	transcription regulator		-1.043	-1		0.022	0.00261	APOA1,COL11A1,SDPR,TAGLN
131	5.4	CAV1	transmembrane receptor						0.00261	KRT8,NOTCH1,RPS13,SOX2
132	5.4	F2R	g-protein coupled receptor						0.00262	FN1,TAGLN,VEGFA
133	5.4	NR0B2	ligand-dependent nuclear receptor						0.00262	APOA1,FBP1,PCK2
134	5.4	TFAP2C	transcription regulator						0.00262	ALCAM,FOXC1,KRT8
135	5.4	GH1	growth factor						0.00268	FN1,IGFBP1,RPL6,TF,TUBA1A
136	5.4	PAX6	transcription regulator						0.00268	ACIN1,CDH6,OTX2,SOX2,VEGFA
137	5.4	PTP4A3	phosphatase						0.00269	FN1,HSP90AA1
138	5.4	MMP1	peptidase						0.00269	FN1,TAGLN
139	5.4	OSM	cytokine		-1.142	-0.548		0.217	0.00296	ARL4A,FN1,FOXC1,KRT17,PFKFB3,PRDM1,TUBA1A,VEGFA
140	5.4	mir-183	microrna						0.00301	FN1,ZEB1
141	5.4	JARID2	transcription regulator						0.00301	NOTCH1,TBX3
142	5.4	TNFRSF11A	transmembrane receptor						0.00301	FN1,SOX2
143	5.4	SMAD4	transcription regulator						0.00303	APOA1,APOA4,FN1,TBX3,VEGFA
144	5.4	VCAN	other		2.139	1.982		-0.079	0.00309	AGRN,FN1,LAMB1,VEGFA
145	5.4	OTX2	transcription regulator						0.00315	PRDM1,SOX2,TF
146	5.4	EOMES	transcription regulator						0.00329	FOXC1,NRP2,SOX2
147	5.4	TRPM2	ion channel						0.00336	LDHA,VEGFA
148	5.4	DAG1	transmembrane receptor						0.00336	LAMA1,LAMB1
149	5.4	PDGF BB	complex		-1.936	-1.188	bias	0.383	0.00342	FN1,RACK1,RPL13,TAGLN,UNC5B,VEGFA
150	5.4	BMP4	growth factor						0.00344	FGFR2,SOX2,TAGLN,VEGFA
151	5.4	RBPJ	transcription regulator		0.689	0	bias	-0.344	0.00353	MDK,PRDM1,SOX2,VEGFA
152	5.4	F3	transmembrane receptor						0.00359	LAMB1,MDK,VEGFA
153	5.4	MAFK	transcription regulator						0.00372	EGLN3,PRDM1
154	5.4	TCF4	transcription regulator						0.00374	FN1,IGF2BP1,ZEB1
155	5.4	JUN/JUNB/JUND	group						0.0041	CREB3L3,PTPRO
156	5.4	GRHL2	transcription regulator						0.0041	NRP2,ZEB1
157	5.4	MAT1A	enzyme						0.0041	APOA1,GAMT
158	5.4	IL3	cytokine						0.00415	NOTCH1,RPL13,RPL6,RPS16,RPS17,VEGFA
159	5.4	let-7	microrna			-0.849	bias	-0.605	0.00433	AGO3,FN1,GMNN,IGF2BP1
160	5.4	IL6R	transmembrane receptor						0.00439	FN1,IGFBP1,VEGFA
161	5.4	Insulin	group		0.716	1.207		0.208	0.0044	ACTC1,APOA1,FN1,IGFBP1,RPS16,VEGFA
162	5.4	Akt	group		0.474	1.069	bias	0.27	0.00443	FN1,NOTCH1,NRP2,SOX2,VEGFA
163	5.4	Fibrin	complex						0.00449	FN1,TAGLN
164	5.4	NOX4	enzyme						0.00449	FN1,VEGFA
165	5.4	ABLIM2	other						0.00457	TAGLN
166	5.4	TCHP	other						0.00457	VEGFA
167	5.4	ABLIM3	other						0.00457	TAGLN
168	5.4	DNAJC24	other						0.00457	EEF2
169	5.4	SGMS2	enzyme						0.00457	APOA1
170	5.4	CDCA4	other						0.00457	GMNN
171	5.4	PLXND1	transmembrane receptor						0.00457	VEGFA
172	5.4	DPH2	enzyme						0.00457	EEF2
173	5.4	FGF20	growth factor						0.00457	SOX2
174	5.4	COL3A1	other						0.00457	FN1
175	5.4	miR-147a (miRNAs w/seed UGUGUGG)	mature microrna						0.00457	VEGFA
176	5.4	miR-504-5p (and other miRNAs w/seed GACCCUG)	mature microrna						0.00457	VEGFA
177	5.4	RYK	kinase						0.00457	FN1
178	5.4	SUPT5H	transcription regulator						0.00457	ANKRD37
179	5.4	CRABP1	transporter						0.00457	CRABP2
180	5.4	ABLIM1	other						0.00457	TAGLN
181	5.4	OPN4	g-protein coupled receptor						0.00457	VEGFA
182	5.4	PIK3C2A	kinase						0.00457	VEGFA
183	5.4	IGHMBP2	enzyme						0.00457	APOA1
184	5.4	Peg3	other						0.00457	VEGFA
185	5.4	HTT	transcription regulator						0.00479	AGRN,APOA1,EEF2,FN1,LDHA,OTX2,PC,SERPINH1,TAGLN
186	5.4	FAM3B	cytokine						0.00491	FN1,LDHA
187	5.4	HDAC1	transcription regulator		-0.828	-1		-0.086	0.00519	APOA1,PFKFB3,SDPR,SOX2,TAGLN
188	5.4	RORC	ligand-dependent nuclear receptor						0.00523	APOA4,BHMT,IGFBP1,VEGFA
189	5.4	PITX2	transcription regulator						0.0053	SOX2,TBX3,TRIO
190	5.4	MTA3	enzyme						0.00534	FN1,PRDM1
191	5.4	SIX1	transcription regulator						0.00534	OTX2,ZEB1
192	5.4	WNT3A	cytokine		0.498	1.067	bias	0.287	0.00555	FN1,IGF2BP1,NR6A1,TBX3,VEGFA
193	5.4	PRDM5	transcription regulator						0.00569	EDNRA,NOTCH1,SOX2
194	5.4	ELAVL1	other						0.00569	RACK1,RPL13,VEGFA
195	5.4	YY1	transcription regulator						0.00574	ACTC1,ALCAM,LAMA1,TAGLN,VEGFA
196	5.4	KRAS	enzyme						0.00605	AGRN,FN1,GMNN,LAMA5,VEGFA,ZEB1
197	5.4	mir-126	microrna						0.00625	SOX2,VEGFA
198	5.4	Tcf7	transcription regulator						0.00625	NR6A1,PRDM1
199	5.4	NFYA	transcription regulator						0.00631	COL11A1,FGFR2,NOTCH1
200	5.4	TP63	transcription regulator		-2.163	-1.714	bias	0.262	0.00638	FGFR2,FN1,NOTCH1,TAGLN,VEGFA,ZEB1
201	5.4	mir-193	microrna						0.00673	NOTCH1,VEGFA
202	5.4	MGEA5	enzyme		-1.485	-1.633		-0.06	0.0068	FBP1,FN1,LAMB1,SDPR,TUBA1A,WWTR1
203	5.4	NR5A2	ligand-dependent nuclear receptor						0.00697	APOA1,GATM,IGFBP1
204	5.4	ITGB1	transmembrane receptor						0.0072	LAMA1,LAMB1,VEGFA
205	5.4	RASSF5	other						0.00722	EEF2,MDK
206	5.4	THBS1	other						0.00722	FN1,VEGFA
207	5.4	JAG1	growth factor						0.00722	SOX2,TAGLN
208	5.4	MET	kinase						0.00743	FN1,SOX2,VEGFA
209	5.4	RARB	ligand-dependent nuclear receptor						0.00743	APOA1,RPL15,VEGFA
210	5.4	MYOC	other						0.00767	DPP7,FN1,LAMB1
211	5.4	NRAS	enzyme						0.00767	AGRN,FN1,VEGFA
212	5.4	ELF3	transcription regulator						0.00774	FN1,KRT8
213	5.4	SRSF1	other						0.00774	FN1,VEGFA
214	5.4	ID2	transcription regulator						0.00789	NOTCH1,TF,TUBA1A,ZEB1
215	5.4	FGF8	growth factor						0.00791	FGFR2,MDK,OTX2
216	5.4	BRD4	kinase						0.00791	ANKRD37,MTHFD1L,PRDM1
217	5.4	MAPK14	kinase		-0.99	-0.218	bias	0.393	0.00805	FN1,SOX2,TAGLN,VEGFA
218	5.4	TCF7L1	transcription regulator						0.00827	NR6A1,TBX3
219	5.4	Focal adhesion kinase	group						0.00827	KRT8,TAGLN
220	5.4	PRKG1	kinase						0.00827	FN1,TAGLN
221	5.4	Esrra	transcription regulator						0.0084	APOA4,FBP1,PCK2
222	5.4	PDX1	transcription regulator						0.00854	KRT8,PC,PTPRF,SLIT3
223	5.4	PRKAA1	kinase						0.00866	FGFR2,FN1,LDHA
224	5.4	KDM2B	enzyme						0.00881	CRABP2,LAMA5
225	5.4	Hmgn3	other						0.00881	APOA1,SERPINH1
226	5.4	NKX2-1	transcription regulator						0.00888	PC,SOX2,VEGFA,WNT5B
227	5.4	THOC5	other						0.00911	APOA1
228	5.4	CNMD	other						0.00911	VEGFA
229	5.4	POFUT1	enzyme						0.00911	NOTCH1
230	5.4	EIF2A	translation regulator						0.00911	PCK2
231	5.4	RBM17	other						0.00911	FN1
232	5.4	ADGRG1	g-protein coupled receptor						0.00911	VEGFA
233	5.4	ABRA	other						0.00911	TAGLN
234	5.4	TOX4	other						0.00911	ZEB1
235	5.4	SEMA4A	other						0.00911	VEGFA
236	5.4	ZDHHC7	enzyme						0.00911	TF
237	5.4	FKRP	other						0.00911	LAMA1
238	5.4	ADAMTS9	peptidase						0.00911	VEGFA
239	5.4	hyaluronidase	group						0.00911	FN1
240	5.4	RAP1B	enzyme						0.00911	FN1
241	5.4	AGAP2	enzyme						0.00911	UNC5B
242	5.4	ARID5B	transcription regulator						0.00911	TAGLN
243	5.4	miR-483-5p (miRNAs w/seed AGACGGG)	mature microrna						0.00911	ALCAM
244	5.4	FERMT2	other						0.00911	FN1
245	5.4	NID1	other						0.00911	PTPRF
246	5.4	Id	group						0.00911	ACTC1
247	5.4	PSG1	other						0.00911	VEGFA
248	5.4	SALL1	transcription regulator						0.00911	VEGFA
249	5.4	MED26	transcription regulator						0.00911	ANKRD37
250	5.4	PLPP3	phosphatase						0.00911	FN1
251	5.4	ATP9A	transporter						0.00911	VEGFA
252	5.4	CCHCR1	other						0.00911	KRT17
253	5.4	DPH1	other						0.00911	EEF2
254	5.4	CDK11B	kinase						0.00911	VEGFA
255	5.4	RPLP2	other						0.00911	IGF2BP1
256	5.4	GPD1	enzyme						0.00918	APOA4,MTHFD1L,PFKFB3
257	5.4	ERK1/2	group		-1.255	-0.485	bias	0.397	0.00929	BHMT,FGFR2,KRT17,VEGFA,ZEB1
258	5.4	WWTR1	transcription regulator						0.00937	FN1,LAMA5
259	5.4	ACVRL1	kinase						0.00937	TAGLN,VEGFA
260	5.4	F7	peptidase						0.00937	EEF2,VEGFA
261	5.4	POR	enzyme						0.0094	APOA4,FOXC1,PFKFB3,VEGFA
262	5.4	PI3K (complex)	complex		-1.183	-0.33	bias	0.435	0.00942	FN1,IGFBP1,NOTCH1,PRDM1,VEGFA
263	5.4	Pdgf (complex)	complex						0.00945	FN1,NOTCH1,VEGFA
264	5.4	SLC25A13	transporter						0.00972	APOA4,MTHFD1L,PFKFB3
265	5.4	PRMT5	enzyme						0.00994	PTPRO,SOX2
266	5.4	HLX	transcription regulator						0.00994	PRDM1,UNC5B
267	5.4	SSRP1	other						0.00994	KRT8,TAGLN
268	5.4	PTTG1	transcription regulator						0.00994	SOX2,VEGFA
269	5.4	DICER1	enzyme		-1.666	-1.99		-0.163	0.0101	IGF2BP1,NOTCH1,NR6A1,SOX2
270	5.4	SNAI1	transcription regulator						0.0103	FN1,KRT17,ZEB1
271	5.4	NOS2	enzyme		-0.736	-0.594		0.073	0.0103	ACTC1,PC,SERPINH1,VEGFA
272	5.4	ZBED6	other						0.0105	WWTR1,ZEB1
273	5.4	HBEGF	growth factor						0.0105	VEGFA,ZEB1
274	5.4	EIF2AK3	kinase						0.0106	PCK2,PRDM1,VEGFA
275	5.4	TEAD4	transcription regulator						0.0111	FGFR2,VEGFA
276	5.4	NR1H3	ligand-dependent nuclear receptor						0.0112	APOA1,FBP1,VEGFA
277	5.4	MKNK1	kinase						0.0112	AGRN,SERPINH1,TAGLN
278	5.4	SP1	transcription regulator						0.0115	APOA1,CRABP2,FN1,IGFBP1,LAMA1,TAGLN,VEGFA
279	5.4	NR2F1	ligand-dependent nuclear receptor						0.0118	APOA1,APOA4
280	5.4	STUB1	enzyme						0.0118	TAGLN,VEGFA
281	5.4	NEDD9	other						0.0118	ANKRD37,TF
282	5.4	CEBPA	transcription regulator		-1.584	-1.109		0.214	0.0123	APOA4,BHMT,CRABP2,KRT17,OTX2,PRDM1
283	5.4	LIF	cytokine						0.0128	FBP1,FN1,SOX2,VEGFA
284	5.4	ESR2	ligand-dependent nuclear receptor		-1.231	-1.067		0.082	0.0128	ACTC1,ARL4A,COL11A1,KRT17,KRT8,VEGFA
285	5.4	EGFR	kinase		0.259	0.762	bias	0.254	0.0129	KRT17,NOTCH1,SOX2,VEGFA,ZEB1
286	5.4	PPARA	ligand-dependent nuclear receptor		0.044	0.399		0.193	0.013	APOA1,APOA4,IGFBP1,KRT8,PC,VEGFA
287	5.4	ESRRG	ligand-dependent nuclear receptor						0.013	LDHA,VEGFA
288	5.4	KRT14	other						0.013	KRT17,KRT8
289	5.4	CALR	transcription regulator						0.013	CRABP2,FN1
290	5.4	MAFB	transcription regulator						0.013	PRDM1,TAGLN
291	5.4	POU4F2	transcription regulator						0.013	OTX2,PRDM1
292	5.4	AR	ligand-dependent nuclear receptor		-0.056	0.847	bias	0.417	0.0132	EDNRA,FGFR2,LAMA5,NOTCH1,TF,VEGFA
293	5.4	IRS	group						0.0136	VEGFA
294	5.4	ZFAS1	other						0.0136	ZEB1
295	5.4	RNA pol2-transcription factor	complex						0.0136	IGFBP1
296	5.4	FREM1	other						0.0136	FRAS1
297	5.4	PRMT7	enzyme						0.0136	PRDM1
298	5.4	GALNT6	enzyme						0.0136	FN1
299	5.4	HSPBP1	other						0.0136	HSPA1L
300	5.4	CHD5	enzyme						0.0136	ZEB1
301	5.4	LBX1	transcription regulator						0.0136	ZEB1
302	5.4	SRFBP1	other						0.0136	ACTC1
303	5.4	FREM2	other						0.0136	FRAS1
304	5.4	ESRP2	other						0.0136	ZEB1
305	5.4	FERMT3	enzyme						0.0136	VEGFA
306	5.4	Hspg	group						0.0136	VEGFA
307	5.4	LPXN	transcription regulator						0.0136	TAGLN
308	5.4	CTSD	peptidase						0.0136	EEF2
309	5.4	HOXB8	transcription regulator						0.0136	TAGLN
310	5.4	RXFP2	g-protein coupled receptor						0.0136	NOTCH1
311	5.4	miR-520g-3p (and other miRNAs w/seed CAAAGUG)	mature microrna						0.0136	VEGFA
312	5.4	miR-2682-5p (and other miRNAs w/seed AGGCAGU)	mature microrna						0.0136	VEGFA
313	5.4	HOXB2	transcription regulator						0.0136	OTX2
314	5.4	EFEMP1	enzyme						0.0136	VEGFA
315	5.4	LAMA4	enzyme						0.0136	VEGFA
316	5.4	STK16	kinase						0.0136	VEGFA
317	5.4	B4GALNT1	enzyme						0.0136	VEGFA
318	5.4	S100A1	other						0.0136	TUBA1A
319	5.4	Yap1	transcription regulator						0.0136	TAGLN
320	5.4	KRT5	other						0.0136	VEGFA
321	5.4	SOX21	transcription regulator						0.0136	SOX2
322	5.4	SRSF5	other						0.0136	VEGFA
323	5.4	CYCS	transporter						0.0136	PRDM1
324	5.4	PRKAA2	kinase						0.0137	FGFR2,FN1,LDHA
325	5.4	ANGPT1	growth factor						0.0137	ALCAM,VEGFA
326	5.4	ESR1	ligand-dependent nuclear receptor		0.881	1.129		0.089	0.0139	ACTC1,ALCAM,APOA1,CRABP2,FGFR2,FOXC1,HSP90AA1,LAMB1,NOTCH1,OTX2,TRIO,VEGFA
327	5.4	GATA3	transcription regulator						0.0141	CRABP2,FN1,KRT17,NOTCH1
328	5.4	ADAM17	peptidase						0.0144	FN1,NOTCH1
329	5.4	IRS2	enzyme						0.0144	IGFBP1,VEGFA
330	5.4	Hbb-b2	other						0.0144	FN1,TF
331	5.4	CHUK	kinase			0.068	bias	0.529	0.0146	HSP90AA1,NOTCH1,NR6A1,VEGFA
332	5.4	Ins1	other		0.663	1.211	bias	0.25	0.0147	APOA1,IGFBP1,LDHA,TF,VEGFA
333	5.4	Laminin	complex						0.0151	FN1,PTPRF
334	5.4	TXN	enzyme						0.0151	APOA1,VEGFA
335	5.4	Pkc(s)	group						0.0153	APOA1,FN1,KRT8,VEGFA
336	5.4	AGT	growth factor		0.6	1.37	bias	0.325	0.0153	CRABP2,EDNRA,FN1,LAMB1,VEGFA,ZEB1
337	5.4	HRAS	enzyme		-0.871	-0.391		0.217	0.0154	FN1,HSP90AA1,MTHFD1L,NOTCH1,TAGLN,TBX3,VEGFA
338	5.4	FGF1	growth factor						0.0154	NOTCH1,SOX2,VEGFA
339	5.4	SP3	transcription regulator						0.0155	LAMA1,SERPINH1,TAGLN,VEGFA
340	5.4	TCF7L2	transcription regulator			1	bias	0.562	0.0158	AGO3,FBP1,FGFR2,SOX2,VEGFA
341	5.4	CBL	transcription regulator						0.0158	FGFR2,FN1
342	5.4	ARNT	transcription regulator						0.0162	LDHA,PCK2,VEGFA
343	5.4	RAF1	kinase			0	bias	0.56	0.0163	LDHA,PC,PRDM1,VEGFA
344	5.4	HES3	other						0.0165	PC,TUBA1A
345	5.4	mir-133	microrna						0.0165	FN1,TAGLN
346	5.4	AHR	ligand-dependent nuclear receptor		-2.03	-1.929		0.052	0.0168	COL11A1,FGFR2,FN1,HSP90AA1,VEGFA
347	5.4	FGF21	growth factor						0.0172	FGFR2,IGFBP1
348	5.4	ITGB2	transmembrane receptor						0.0172	FN1,VEGFA
349	5.4	ALB	transporter						0.0172	EDNRA,VEGFA
350	5.4	Hbb-b1	transporter						0.0172	FN1,TF
351	5.4	BACH2	transcription regulator						0.0172	EGLN3,PRDM1
352	5.4	NANOG	transcription regulator						0.0173	IGFBP1,SOX2,TBX3
353	5.4	Collagen(s)	complex						0.018	FN1,SERPINH1
354	5.4	RBM5	other						0.018	HSP90AA1,SERPINH1
355	5.4	FOXO4	transcription regulator						0.018	IGFBP1,VEGFA
356	5.4	PPARGC1A	transcription regulator			-0.076	bias	0.502	0.0181	APOA4,LDHA,PCK2,VEGFA
357	5.4	Pld	group						0.0181	FN1
358	5.4	Metalloprotease	group						0.0181	FN1
359	5.4	ESRP1	other						0.0181	FGFR2
360	5.4	DAND5	other						0.0181	SOX2
361	5.4	OLFM2	other						0.0181	TAGLN
362	5.4	Meg3	other						0.0181	VEGFA
363	5.4	LEO1	other						0.0181	SOX2
364	5.4	GJB6	transporter						0.0181	BHMT
365	5.4	SLCO1C1	transporter						0.0181	VEGFA
366	5.4	NLN	peptidase						0.0181	FBP1
367	5.4	ARID2	transcription regulator						0.0181	FGFR2
368	5.4	NDST2	enzyme						0.0181	FN1
369	5.4	G6PD	enzyme						0.0181	IGFBP1
370	5.4	RPS11	other						0.0181	IGF2BP1
371	5.4	PKIA	other						0.0181	FN1
372	5.4	FBLN2	other						0.0181	VEGFA
373	5.4	PHF19	other						0.0181	OTX2
374	5.4	miR-515-5p (and other miRNAs w/seed UCUCCAA)	mature microrna						0.0181	FGFR2
375	5.4	miR-127-3p (miRNAs w/seed CGGAUCC)	mature microrna						0.0181	PRDM1
376	5.4	mir-326	microrna						0.0181	NOTCH1
377	5.4	COL5A1	other						0.0181	FN1
378	5.4	SRSF3	other						0.0181	VEGFA
379	5.4	CYP11B2	enzyme						0.0181	VEGFA
380	5.4	CTNNAL1	other						0.0181	FN1
381	5.4	ANGPTL3	growth factor						0.0181	AGRN
382	5.4	RPS5	other						0.0181	IGF2BP1
383	5.4	PLAGL2	transcription regulator						0.0181	LDHA
384	5.4	CCNA1	other						0.0181	VEGFA
385	5.4	PHC1	transcription regulator						0.0181	GMNN
386	5.4	RPS18	other						0.0181	IGF2BP1
387	5.4	GNG13	enzyme						0.0181	CEP290
388	5.4	RPL35A	other						0.0181	IGF2BP1
389	5.4	APOC3	transporter						0.0181	APOA1
390	5.4	MYH9	enzyme						0.0181	VEGFA
391	5.4	RPL12	other						0.0181	IGF2BP1
392	5.4	ZKSCAN3	transcription regulator						0.0181	VEGFA
393	5.4	LAMTOR3	other						0.0181	SOX2
394	5.4	IL1	group		-0.633	0.277	bias	0.41	0.0184	FN1,IGFBP1,LAMB1,NRP2,VEGFA
395	5.4	NRG1	growth factor		0.31	0.877	bias	0.286	0.0187	FN1,NOTCH1,TF,VEGFA
396	5.4	CD36	transmembrane receptor						0.0188	APOA1,APOA4
397	5.4	Ras	group						0.0189	PRDM1,VEGFA,ZEB1
398	5.4	JUNB	transcription regulator						0.0189	EEF2,FN1,TBX3
399	5.4	mir-182	microrna						0.0195	FN1,ZEB1
400	5.4	ADRA1B	g-protein coupled receptor						0.0195	FN1,VEGFA
401	5.4	ADRA1D	g-protein coupled receptor						0.0195	FN1,VEGFA
402	5.4	INS	other						0.0201	APOA1,IGFBP1,VEGFA
403	5.4	FOXO1	transcription regulator		-0.462	0.44	bias	0.417	0.0202	FN1,IGFBP1,PCK2,PRDM1,SOX2
404	5.4	FOXC2	transcription regulator						0.0203	FN1,NOTCH1
405	5.4	MAPK1	kinase		0.021	0		-0.011	0.0204	CRABP2,EGLN3,FN1,GMNN,KRT17
406	5.4	EBF1	transcription regulator						0.0209	PCK2,PRDM1,PTPRF
407	5.4	NOTCH3	transcription regulator						0.0219	FN1,TAGLN
408	5.4	ADRA1A	g-protein coupled receptor						0.0219	FN1,VEGFA
409	5.4	Cpla2	group						0.0226	VEGFA
410	5.4	TRIM29	transcription regulator						0.0226	ZEB1
411	5.4	MTF2	transcription regulator						0.0226	TBX3
412	5.4	GALNT3	enzyme						0.0226	FN1
413	5.4	Igf	group						0.0226	FN1
414	5.4	IgD	complex						0.0226	PRDM1
415	5.4	SEMA3F	other						0.0226	VEGFA
416	5.4	FGF13	growth factor						0.0226	VEGFA
417	5.4	CLDN1	other						0.0226	ZEB1
418	5.4	OLIG2	transcription regulator						0.0226	NOTCH1
419	5.4	miR-382-5p (miRNAs w/seed AAGUUGU)	mature microrna						0.0226	TAGLN
420	5.4	mir-140	microrna						0.0226	SOX2
421	5.4	WSB1	enzyme						0.0226	VEGFA
422	5.4	HSPA2	other						0.0226	HSPA1L
423	5.4	RPL11	other						0.0226	IGF2BP1
424	5.4	GJB1	transporter						0.0226	VEGFA
425	5.4	PINK1	kinase						0.0226	VEGFA
426	5.4	TDG	enzyme						0.0226	CRABP2
427	5.4	NAA10	enzyme						0.0226	VEGFA
428	5.4	SRSF6	other						0.0226	VEGFA
429	5.4	TCL1A	transcription regulator						0.0226	PTPRO
430	5.4	SPRY4	other						0.0226	TAGLN
431	5.4	ADORA3	g-protein coupled receptor						0.0226	VEGFA
432	5.4	RPS12	other						0.0226	IGF2BP1
433	5.4	RPS15	other						0.0226	IGF2BP1
434	5.4	EGLN1	enzyme						0.0236	EGLN3,VEGFA
435	5.4	SMARCA2	transcription regulator						0.0245	COL11A1,TAGLN
436	5.4	HDAC5	transcription regulator						0.0253	IGFBP1,TAGLN
437	5.4	POLR2A	enzyme						0.0253	ANKRD37,VEGFA
438	5.4	FLI1	transcription regulator						0.0253	RACK1,VEGFA
439	5.4	Vegf	group		-0.312	0.806	bias	0.469	0.0254	FN1,GMNN,NOTCH1,PC,VEGFA,ZEB1
440	5.4	miR-141-3p (and other miRNAs w/seed AACACUG)	mature microrna						0.0262	SOX2,ZEB1
441	5.4	DKK1	growth factor						0.0262	TAGLN,TBX3
442	5.4	TCF12	transcription regulator						0.0262	FN1,NOTCH1
443	5.4	Ccl2	cytokine						0.0262	SOX2,TBX3
444	5.4	CNR1	g-protein coupled receptor						0.0269	CREB3L3,LAMA1,MDK
445	5.4	KLF17	transcription regulator						0.0271	FN1
446	5.4	WISP3	growth factor						0.0271	ZEB1
447	5.4	PPP1R14B	phosphatase						0.0271	VEGFA
448	5.4	ZMYND10	other						0.0271	VEGFA
449	5.4	PDGFD	growth factor						0.0271	VEGFA
450	5.4	HOXB1	transcription regulator						0.0271	OTX2
451	5.4	DLX4	transcription regulator						0.0271	VEGFA
452	5.4	PROK2	other						0.0271	VEGFA
453	5.4	RHEB	enzyme						0.0271	RPS16
454	5.4	MB	transporter						0.0271	VEGFA
455	5.4	HNF4G	transcription regulator						0.0271	APOA4
456	5.4	IKBKAP	other						0.0271	VEGFA
457	5.4	SRPK1	kinase						0.0271	VEGFA
458	5.4	DNAJA3	other						0.0271	VEGFA
459	5.4	SOX15	transcription regulator						0.0271	OTX2
460	5.4	PPID	enzyme						0.0271	ZEB1
461	5.4	LMO1	transcription regulator						0.0271	NOTCH1
462	5.4	SF1	transcription regulator						0.0271	FN1
463	5.4	NET1	other						0.0271	FN1
464	5.4	HES1	transcription regulator						0.0271	NOTCH1,TAGLN
465	5.4	PLN	transporter						0.0271	APOA1,RACK1
466	5.4	PDGFB	growth factor						0.028	FN1,VEGFA
467	5.4	CSHL1	growth factor						0.028	IGFBP1,SERPINH1
468	5.4	Pln	other						0.028	APOA1,RACK1
469	5.4	ACOX1	enzyme						0.0284	IGFBP1,KRT8,Uox
470	5.4	NR1I2	ligand-dependent nuclear receptor						0.0284	BHMT,TF,Uox
471	5.4	F2	peptidase			0.569	bias	0.579	0.0285	FN1,HSP90AA1,TRIO,VEGFA
472	5.4	BCL6	transcription regulator						0.0289	ALCAM,PRDM1,PTPRO
473	5.4	miR-145-5p (and other miRNAs w/seed UCCAGUU)	mature microrna						0.0289	SOX2,TAGLN
474	5.4	RELA	transcription regulator						0.0294	ALCAM,FN1,NOTCH1,PRDM1,VEGFA
475	5.4	CYR61	other						0.0298	FN1,VEGFA
476	5.4	Ap1	complex						0.0299	FN1,PRDM1,VEGFA
477	5.4	RNA polymerase II	complex						0.0303	ACTC1,FOXC1,IGFBP1,RPL13A
478	5.4	PSEN1	peptidase						0.0306	HSP90AA1,MTHFD1L,NOTCH1,PTPRF,TUBA1A
479	5.4	VEGFA	growth factor		0.105	1.089	bias	0.494	0.0307	FN1,NOTCH1,UNC5B,VEGFA
480	5.4	TAZ	enzyme						0.0308	FN1,TAGLN
481	5.4	PTHLH	other						0.0308	FN1,VEGFA
482	5.4	CREM	transcription regulator						0.0309	ACTC1,NOTCH1,VEGFA
483	5.4	Hdac	group						0.0315	CRABP2,EDNRA,TBX3
484	5.4	CREBBP	transcription regulator						0.0315	NOTCH1,PTPRF,TAGLN,VEGFA,WNT5B
485	5.4	TEAD	group						0.0315	FN1
486	5.4	Mmp	group						0.0315	VEGFA
487	5.4	Cyclin D	group						0.0315	SOX2
488	5.4	ZNF652	other						0.0315	TCF12
489	5.4	SNED1	other						0.0315	IGFBP1
490	5.4	KMT5B	enzyme						0.0315	IGFBP1
491	5.4	MED28	other						0.0315	TAGLN
492	5.4	SOX2-OCT4	complex						0.0315	SOX2
493	5.4	B-cell receptor	complex						0.0315	PRDM1
494	5.4	Mcpt4	peptidase						0.0315	FN1
495	5.4	HIPK1	kinase						0.0315	VEGFA
496	5.4	ERCC4	enzyme						0.0315	FN1
497	5.4	miR-338-3p (miRNAs w/seed CCAGCAU)	mature microrna						0.0315	TAGLN
498	5.4	miR-140-5p (and other miRNAs w/seed AGUGGUU)	mature microrna						0.0315	VEGFA
499	5.4	mir-204	microrna						0.0315	FOXC1
500	5.4	miR-320b (and other miRNAs w/seed AAAGCUG)	mature microrna						0.0315	TAGLN
501	5.4	MYCBP	transcription regulator						0.0315	LDHA
502	5.4	TSC22D1	transcription regulator						0.0315	FN1
503	5.4	CYP4F2	enzyme						0.0315	VEGFA
504	5.4	P2RY1	g-protein coupled receptor						0.0315	FN1
505	5.4	TMPO	other						0.0315	COL11A1
506	5.4	FZD5	g-protein coupled receptor						0.0315	VEGFA
507	5.4	LPAR2	g-protein coupled receptor						0.0315	FN1
508	5.4	MIB1	enzyme						0.0315	NOTCH1
509	5.4	PPP1CA	phosphatase						0.0315	WWTR1
510	5.4	CXCL16	cytokine						0.0315	FN1
511	5.4	FSH	complex						0.0321	PTPRF,TF,TUBA1A,VEGFA,ZEB1
512	5.4	ATM	kinase						0.0327	FN1,HSP90AA1
513	5.4	CD247	transmembrane receptor						0.0327	HSP90AA1,RPS17
514	5.4	RARA	ligand-dependent nuclear receptor						0.0338	APOA1,CRABP2,FOXC1,LAMB1
515	5.4	NFYB	transcription regulator						0.035	FGFR2,GGPS1,SLIT3,UBE3B
516	5.4	NEUROG1	transcription regulator						0.0357	FN1,SDPR
517	5.4	NRG2	growth factor						0.0357	SOX2,VEGFA
518	5.4	KLF6	transcription regulator						0.0357	SERPINH1,VEGFA
519	5.4	EFNA1	other						0.0357	CRABP2,FN1
520	5.4	CEBPB	transcription regulator		0.627	1.412	bias	0.411	0.0359	BHMT,FGFR2,HSP90AA1,IGFBP1,TF
521	5.4	Retinoic acid-RAR-RXR	complex						0.036	CRABP2
522	5.4	TCF/LEF	group						0.036	FN1
523	5.4	PAPOLB	enzyme						0.036	HSPA1L
524	5.4	MIA	other						0.036	FN1
525	5.4	PLCD1	enzyme						0.036	ZEB1
526	5.4	SH3KBP1	other						0.036	PRDM1
527	5.4	LIPC	enzyme						0.036	APOA1
528	5.4	miR-192-5p (and other miRNAs w/seed UGACCUA)	mature microrna						0.036	ZEB1
529	5.4	miR-150-5p (and other miRNAs w/seed CUCCCAA)	mature microrna						0.036	VEGFA
530	5.4	miR-126a-3p (and other miRNAs w/seed CGUACCG)	mature microrna						0.036	VEGFA
531	5.4	ACLY	enzyme						0.036	PRDM1
532	5.4	OCT4-NANOG	complex						0.036	FOXC1
533	5.4	HS6ST1	enzyme						0.036	VEGFA
534	5.4	GRIP1	transcription regulator						0.036	FRAS1
535	5.4	GSC	transcription regulator						0.036	ZEB1
536	5.4	TIA1	other						0.036	VEGFA
537	5.4	WNT7B	other						0.036	VEGFA
538	5.4	IL18BP	other						0.036	VEGFA
539	5.4	PLA2G5	enzyme						0.036	VEGFA
540	5.4	ACTG1	other						0.036	TAGLN
541	5.4	CSNK2A1	kinase						0.036	FN1
542	5.4	IGF1	growth factor		-0.491	0.341	bias	0.376	0.0362	FN1,IGFBP1,SOX2,TF,VEGFA
543	5.4	GDNF	growth factor						0.0367	EEF2,FN1
544	5.4	PTGS2	enzyme						0.0376	EDNRA,FN1,VEGFA
545	5.4	TBP	transcription regulator						0.0377	EDNRA,FN1
546	5.4	PPP3CA	phosphatase						0.0377	FN1,TF
547	5.4	RUNX1	transcription regulator						0.0382	ALCAM,UNC5B,VEGFA
548	5.4	SPDEF	transcription regulator						0.0387	PTPRF,ZEB1
549	5.4	ITGB3	transmembrane receptor						0.0387	FN1,UBA52
550	5.4	IGF2	growth factor						0.0394	ARL4A,FN1,VEGFA
551	5.4	FGF7	growth factor						0.0397	FGFR2,VEGFA
552	5.4	MSGN1	transcription regulator						0.0404	NOTCH1
553	5.4	SLC16A3	transporter						0.0404	PFKFB3
554	5.4	DKK3	cytokine						0.0404	TAGLN
555	5.4	AFF4	transcription regulator						0.0404	ANKRD37
556	5.4	PBRM1	other						0.0404	CRABP2
557	5.4	ROR1	kinase						0.0404	ZEB1
558	5.4	HIF1AN	enzyme						0.0404	LDHA
559	5.4	TPM3	other						0.0404	VEGFA
560	5.4	PDGFA	growth factor						0.0404	SOX2
561	5.4	PLTP	enzyme						0.0404	APOA1
562	5.4	ALOX15B	enzyme						0.0404	VEGFA
563	5.4	CCND2	other						0.0404	VEGFA
564	5.4	KIF3A	enzyme						0.0404	VEGFA
565	5.4	STK25	kinase						0.0404	FBP1
566	5.4	SLC2A1	transporter						0.0404	FN1
567	5.4	ASF1A	other						0.0404	SOX2
568	5.4	Saa3	other						0.0404	APOA1
569	5.4	CDK6	kinase						0.0404	VEGFA
570	5.4	PKN1	kinase						0.0404	TAGLN
571	5.4	COCH	other						0.0404	SOX2
572	5.4	MCAM	other						0.0404	FN1
573	5.4	S100P	other						0.0404	KRT8
574	5.4	SIAH1	enzyme						0.0404	EGLN3
575	5.4	IgG	complex						0.0406	CRABP2,FN1,VEGFA
576	5.4	SMARCB1	transcription regulator						0.0406	FBP1,GMNN,PC
577	5.4	HNF4A	transcription regulator		-1.383	-0.798		0.223	0.0406	ACIN1,APOA1,APOA4,BHMT,CRABP2,FBP1,IGFBP1,KRT17,KRT8,OTX2,PCK2,PLA2G12B,PRDM1,TCF12,TF
578	5.4	IL6	cytokine		-0.13	0.747	bias	0.338	0.0406	APOA1,FN1,IGFBP1,KRT8,NOTCH1,TF,VEGFA
579	5.4	mir-8	microrna						0.0408	SOX2,ZEB1
580	5.4	IL1B	cytokine		-1.046	-0.311	bias	0.285	0.0413	EGLN3,FGFR2,FN1,HSPA1L,IGFBP1,LDHA,SERPINH1,VEGFA
581	5.4	EPO	cytokine						0.0418	RPLP0,Rps3a1,TF,VEGFA
582	5.4	Rb	group						0.0419	FGFR2,GMNN
583	5.4	RBL1	transcription regulator						0.0419	NOTCH1,ZEB1
584	5.4	CDH1	other						0.0419	APOA4,PFKFB3
585	5.4	PIK3R1	kinase						0.0419	LDHA,VEGFA
586	5.4	TGFBR1	kinase						0.0419	FN1,TAGLN
587	5.4	FOXO3	transcription regulator						0.0437	FGFR2,IGFBP1,PRDM1
588	5.4	BRCA1	transcription regulator						0.0443	KRT17,NOTCH1,VEGFA
589	5.4	Pdgfr	group						0.0447	FN1
590	5.4	NAP1L1	other						0.0447	APOA1
591	5.4	KDM8	enzyme						0.0447	LDHA
592	5.4	Kallikrein	group						0.0447	EDNRA
593	5.4	TIMP2	other						0.0447	VEGFA
594	5.4	RLIM	enzyme						0.0447	FN1
595	5.4	MIR320	group						0.0447	FN1
596	5.4	RAMP1	transporter						0.0447	VEGFA
597	5.4	LGALS3BP	transmembrane receptor						0.0447	FN1
598	5.4	HOXB3	transcription regulator						0.0447	OTX2
599	5.4	ETV6	transcription regulator						0.0447	VEGFA
600	5.4	BCL6B	transcription regulator						0.0447	VEGFA
601	5.4	HOXB7	transcription regulator						0.0447	VEGFA
602	5.4	ATP7A	transporter						0.0447	VEGFA
603	5.4	GBX2	transcription regulator						0.0447	OTX2
604	5.4	NEDD4	enzyme						0.0447	FN1
605	5.4	EGR1	transcription regulator						0.045	APOA1,FN1,VEGFA
606	5.4	NR4A1	ligand-dependent nuclear receptor						0.045	CRABP2,FBP1,KRT8
607	5.4	CCL2	cytokine						0.0462	EGLN3,NOTCH1
608	5.4	GNA12	enzyme						0.0462	TAGLN,VEGFA
609	5.4	LEP	growth factor		0.402	0.873		0.24	0.047	APOA1,APOA4,FGFR2,NOTCH1,VEGFA
610	5.4	RETNLB	other						0.0484	FN1,LAMA1
611	5.4	SOX11	transcription regulator						0.0484	PRDM1,TUBA1A
612	5.4	DMRT1	transcription regulator						0.0484	FGFR2,SOX2
613	5.4	HOXA10	transcription regulator						0.0489	ARL4A,FN1,HSP90AA1
614	5.4	MGP	other						0.0491	TAGLN
615	5.4	mir-148	microrna						0.0491	ALCAM
616	5.4	miR-129-5p (miRNAs w/seed UUUUUGC)	mature microrna						0.0491	AGO3
617	5.4	miR-130a-3p (and other miRNAs w/seed AGUGCAA)	mature microrna						0.0491	ZEB1
618	5.4	SFRP4	transmembrane receptor						0.0491	FN1
619	5.4	APOA2	transporter						0.0491	APOA1
620	5.4	LNX2	other						0.0491	NOTCH1
621	5.4	LIMA1	other						0.0491	KRT8
622	5.4	VIM	other						0.0491	SOX2
623	5.4	OSTM1	other						0.0491	PRDM1
624	5.4	ITGA3	other						0.0491	FN1
625	5.4	TNFSF8	cytokine						0.0491	PRDM1
626	5.4	BRD7	transcription regulator						0.0491	KRT8
627	5.4	GFAP	other						0.0491	LAMA1
628	5.4	PPBP	cytokine						0.0491	VEGFA
629	5.4	S100A7	other						0.0491	VEGFA
630	5.4	ACO1	enzyme						0.0491	IGFBP1
631	5.4	NEUROD2	transcription regulator						0.0491	ZEB1
632	5.4	SOX3	transcription regulator						0.0496	SOX2,VEGFA
1	10.9	MYC	transcription regulator	Activated	1.913	3.359		0.232	5.35e-14	ALCAM,ATF4,BIRC2,BMPER,CCND1,CCNE2,CDH2,CEBPA,CRABP2,DDX5,ERBB2,EVPL,GATA6,HAS2,HSP90AA1,HSPB1,ID1,IER5,KRT17,MCM6,MCM7,MYCN,PFKFB3,POLR1B,POU4F1,PPL,PTBP1,RHOA,RPL13,RPL27,RPL30,RPL7,RPS15A,RPS16,RPS6,RPS7,SERPINH1,SFRP1,SLC16A1,SOX2,TCF3,TDG,TF,UNC119,USP54,VEGFA,VIM,YBX1,YY1,ZIC2
2	10.9	SOX2	transcription regulator		2.221	1.991		-0.046	1.47e-13	BMP4,BMPER,CCND1,CHRD,CRABP2,CXCR4,ETV4,EVPL,FGFR4,FOXD3,GATA2,GATA3,GATA6,IER5,KRT17,KRT18,MYCN,ONECUT1,POU4F1,PPL,SOX2,SPRY4,TF,VEGFA,VIM,ZIC2,ZIC3
3	10.9	MYCN	transcription regulator	Activated	2.17	2.713		0.119	1.9e-11	CCND1,GATA6,MYCN,PSMB6,RPL13,RPL13A,RPL27,RPL30,RPL7,RPLP0,RPS13,RPS16,RPS17,RPS26,RPS3,RPS4X,RPS5,RPS6,RPS7,SLC38A2,VIM,YY1
4	10.9	ERBB2	kinase		0.656	1.864	bias	0.278	8.73e-11	ANXA2,ATF4,ATP1B3,CCND1,CCNE2,CD82,CDH2,CLDN4,CYP2J2,DLL1,ELK3,ERBB2,ETV4,FSCN1,GATA3,HAS2,HSPB1,ID1,LAMB1,MYCN,NET1,P4HA2,PCK2,PFKFB3,RAB34,SDPR,SFRP1,SP5,SPAG1,TFAP2C,TGIF1,VEGFA,VIM,WNT5B
5	10.9	TNF	cytokine		-1.918	-0.443		0.213	3.11e-10	ABCA1,ALCAM,ANXA1,ARL6IP5,ATF4,BAMBI,BIRC2,BMP2,BMP4,BMPER,BTG1,CCND1,CD82,CDH2,CEBPA,CLDN4,CXCR4,CYYR1,DDX5,DHRS3,EFNB2,EGLN3,ELK3,ERBB2,F2RL1,FSCN1,GABRA1,GATA2,GPD1,HNF4A,HPRT1,ID1,LRP6,MAGI1,MCM3,MST1,MTTP,NET1,NR3C1,PCK2,PPP1R3C,RHOA,RND1,RPS13,RPS3,SFRP1,SKI,SLC14A2,SLC43A2,TF,TFAP2A,TFAP2C,TGIF1,TRADD,TRAF3,VEGFA,VIM,YY1
6	10.9	CEBPA	transcription regulator		-0.437	0.473		0.195	5.86e-10	ANXA1,APOA4,ARL6IP5,ATF4,BHMT,BTG1,CEBPA,CRABP2,CXCR4,EFNB2,EVPL,FZD1,GATA2,GATA6,HAS2,HNF1B,ID1,KRT17,MYCN,ONECUT1,PPL,PPP1R3C,RBL1,TFAP2A,THRB,ZIC2
7	10.9	POU5F1	transcription regulator		-1.183	-0.284		0.217	1.34e-09	BIRC2,BMPER,CCND1,CCNF,CDH2,CRABP2,EVPL,FOXD3,GATA6,IER5,KRT17,MYCN,ONECUT1,POU4F1,PPL,SOX2,TF,TRAF3,VEGFA,VIM,ZIC2,ZIC3
8	10.9	CTNNB1	transcription regulator	Activated	0.947	2.769	bias	0.467	8.57e-09	ALCAM,ALDH1A2,ANXA1,ARL4A,BAMBI,BMP2,BMP4,CCND1,CCNE2,CDH2,CEBPA,CRABP2,ETV4,FZD3,GATA2,GATA3,GPA33,HHEX,HNF4A,LAMB1,LRP6,MYCN,NOTUM,PKP3,SFRP1,SOX11,SOX2,TGIF1,UBQLN4,VEGFA,VIM,WNT5B	43 (3)
9	10.9	estrogen receptor	group		-0.041	-0.193		-0.038	9.89e-09	ABCA1,ANXA1,CCND1,CCNE2,CLDN4,CXCR4,ERBB2,FGFR4,GATA3,HSP90AA1,KRT18,KRT8,MAPK12,TMEFF1,TRIP10,VEGFA,VIM,WNT5B
10	10.9	KLF4	transcription regulator	Activated	0.706	2.027	bias	0.327	1.13e-08	ALCAM,BMPER,CCND1,CRABP2,DLL1,EVPL,GPA33,IER5,KRT17,LAMA1,POU4F1,PPL,SERPINH1,SOX2,TF,VEGFA,VIM,ZIC2
11	10.9	TGFB1	growth factor	Activated	0.999	2.209		0.2	1.15e-08	ABCA1,ACSM3,ANXA2,ARL4A,ATF4,BAMBI,BMP2,BMP4,BTG1,CCND1,CCNE2,CDH2,CEBPA,CLDN4,COL11A1,CXCR4,DDX5,ELK3,F2RL1,FSCN1,FZD1,GATA3,HAS2,HNF4A,HS6ST2,HSP90AA1,HSPB1,ID1,IMPDH1,KPNA3,KRT17,KRT18,KRT8,MYCN,NET1,PLOD1,POU4F1,PPP1R3C,RBL1,RHOA,RND1,SAR1A,SDPR,SERPINH1,SFRP1,SKI,SPRY1,TGIF1,TLL1,UNC119,VEGFA,VIM,WNT5B,YBX1	136 (7)
12	10.9	Hdac	group	Activated	2.795	2.688		-0.029	4.43e-08	BMP2,CCND1,CRABP2,CXCR4,DLL1,ERBB2,GATA3,HNF1B,MYCN,ONECUT1,OSR1,SFRP1,SMO,SPRY1
13	10.9	EPO	cytokine		-1.371	-0.469	bias	0.304	4.46e-08	BMP4,BTG1,CXCR4,GATA2,GATA3,H2AFY,LCP1,NR3C1,RHOA,RPL7,RPLP0,RPS6,RPS7,TF,TFAP2C,TPH1,VEGFA,YBX1,ZNF711
14	10.9	PGR	ligand-dependent nuclear receptor		-1.436	0	bias	0.376	1.2e-07	ATP1B1,BIRC2,BTG1,CCND1,CEBPA,ERBB2,F2RL1,GABRA1,GATA3,ID1,KCNK1,KRT18,MYCN,NET1,NT5C2,P4HA2,PAPSS2,PFKFB3
15	10.9	TFAP2A	transcription regulator		-1.143	-1.377		-0.077	1.39e-07	ABCA1,ALCAM,ANXA1,CEBPA,ERBB2,FGFR4,RPL7,RPLP0,RPS5,SESN3,VEGFA
16	10.9	ERK1/2	group		-0.708	0.713	bias	0.362	1.75e-07	ABCA1,BHMT,BIRC2,BMP2,CCND1,CEBPA,CXCR4,EFNB2,FZD1,HAS2,ID1,KLF13,KRT17,MYCN,PSMB6,SPRY4,UNC119,VEGFA
17	10.9	RRP1B	other						2.37e-07	CCND1,HSP90AA1,MCM3,MCM6,RBL1,RPL13,RPL13A,RPL27,RPS26,RPS3,RPS5
18	10.9	GLI1	transcription regulator	Activated	1.069	2.681	bias	0.478	2.49e-07	CCND1,DEGS1,GATA5,GATA6,MYCN,PAPSS2,PLOD1,RAB34,RPL30,SALL1,SESN3,SFRP1,SOX2,VEGFA,VIM
19	10.9	HRAS	enzyme		0.016	0.77		0.198	3.08e-07	ANXA2,BMP4,CCND1,CD81,DLL1,ELK3,FZD1,HAS2,HSP90AA1,HSPB1,KRT18,MAPK12,MYCN,PLOD1,RGS12,RHOA,RPL30,RPS3,RPS6,SESN3,SH3RF1,SYN1,TDG,TPH1,VEGFA,VIM
20	10.9	GH1	growth factor		-0.346	0.171		0.151	4.39e-07	ATF4,BMP2,BMP4,CEBPA,CTH,CXCR4,GATA2,ID1,ONECUT1,RHOA,SKI,TF,TFAP2A,VIM,YY1
21	10.9	BDNF	growth factor		-0.979	-0.093		0.234	4.61e-07	ANXA2,BMP2,CCND1,CXCR4,FSCN1,HSP90AA1,KLC1,MYCN,PFKFB3,PTBP1,RHOA,RPL13,SERPINH1,SFRP1,SYN1,TPH1,TRAF3,VIM
22	10.9	TP53	transcription regulator		1.063	1.804		0.121	4.71e-07	ALDH1A2,ANXA1,ANXA2,ATF4,BIRC2,BTG1,CCND1,CCNE2,CD82,CEBPA,ERBB2,H2AFY,HAS2,HMMR,HSP90AA1,HSPB1,ID1,IER5,KRT18,KRT8,LAMA5,MAPK12,MCM3,MCM6,MCM7,MST1,NAP1L4,PFKFB3,PGLYRP2,PTPRO,RBL1,RGS12,SERPINH1,SFPQ,SFRP1,SH3BP4,SLC16A1,SOX2,SYN1,TDG,TOP2B,VEGFA,VIM,WEE1,WNT5B
23	10.9	SMAD4	transcription regulator		1.035	1.95	bias	0.269	6.32e-07	APOA4,BMP2,BMP4,CCND1,CDH2,ERBB2,FSCN1,HAS2,HHEX,ID1,MYCN,SMO,UNC119,VEGFA,VIM
24	10.9	WNT3A	cytokine		0.221	1.223	bias	0.262	7.68e-07	ATP1B1,BMP2,BMP4,CCND1,CDH2,CEBPA,FZD1,GPA33,HAS2,ID1,LRP6,RHOA,SPRY1,TCF3,VEGFA,VIM
25	10.9	CDH1	other		0.707	0.952		0.089	8.9e-07	APOA4,BIRC2,BMP4,CCND1,CDH2,ERBB2,KRT18,PFKFB3,VIM
26	10.9	NR2F2	ligand-dependent nuclear receptor		1.313	1.253		-0.031	9.22e-07	APOA4,EFNB2,GATA6,HNF1B,HNF4A,TFAP2A,VEGFA
27	10.9	EGF	growth factor	Activated	1.029	2.547	bias	0.363	1.05e-06	ALCAM,BIRC2,CCND1,CLDN8,CXCR4,DDX5,EFNB2,ERBB2,GATA2,HAS2,HNF4A,ID1,LSM1,MST1,MYCN,PSMB6,RHOA,SDPR,SPRY4,TFAP2A,TGIF1,VEGFA,VIM	80 (6)
28	10.9	HNF1B	transcription regulator		1.129	1.23		0.039	1.16e-06	ALDOB,CPN1,FOXA3,FZD1,GATA6,HNF4A,ID1,LAMB1,ONECUT1,PKD2,SERPINH1
29	10.9	RXRA	ligand-dependent nuclear receptor	Activated	1.449	2.18	bias	0.262	1.36e-06	ABCA1,ALDH1A2,CCND1,CEBPA,CRABP2,FOXA3,GPD1,HAS2,HNF1B,HNF4A,MYCN,ONECUT1,PCK2,TFAP2A,VEGFA,WEE1	29 (2)
30	10.9	TCF7	transcription regulator						1.61e-06	CEBPA,FOXA3,GATA3,HNF1B,HNF4A,ONECUT1,SOX2
31	10.9	GATA6	transcription regulator		0.342	0.101		-0.068	1.86e-06	CRABP2,DAZ2,EVPL,FOXA3,FOXD3,GATA6,HNF1B,HNF4A,KRT17,LAMA1,PPL,SOX2,ZIC2
32	10.9	IL3	cytokine		0.154	1	bias	0.423	1.99e-06	BMP2,CCND1,CXCR4,FGFR4,FOXD3,GATA2,HK1,HNF4A,KLF13,RPL13,RPL7,RPS16,RPS17,RPS3,RPS6,RPS7,VEGFA,YBX1
33	10.9	miR-17-5p (and other miRNAs w/seed AAAGUGC)	mature microrna			-1.266	bias	-0.566	2.46e-06	BAMBI,BMP2,CCND1,MYLIP,PKD2,RHOA,VEGFA,VIM
34	10.9	PPARG	ligand-dependent nuclear receptor	Activated	1.426	2.13		0.189	3.69e-06	ABCA1,ALDH1A2,CCND1,CEBPA,CRABP2,DHRS3,EGLN3,FZD1,GATA2,GPD1,KRT18,MBNL1,MCM7,MGLL,MTTP,PCK2,PFKFB3,SDPR,SMO,VEGFA,VIM	29 (2)
35	10.9	FOXM1	transcription regulator	Activated	0.946	2.415	bias	0.499	3.77e-06	ANXA1,CCND1,CCNE2,CCNF,CDH2,FZD1,SFRP1,SOX2,VEGFA,VIM	43 (3)
36	10.9	YY1	transcription regulator						4.17e-06	ALCAM,ATF4,BMP4,CXCR4,ERBB2,HAS2,Hmgb3,LAMA1,MCM6,MCM7,NR3C1,RPL30,SFPQ,TPH1,VEGFA
37	10.9	ESR1	ligand-dependent nuclear receptor	Activated	1.685	2.142		0.082	4.77e-06	ALCAM,ATP1B1,BMP2,BMP4,BUB3,CCND1,CEBPA,CLDN4,CLDN8,CLIC3,CPM,CRABP2,EFNB2,ERBB2,F2RL1,GATA3,HSP90AA1,ID1,KCNJ13,KPNA3,LAMB1,MAGI1,MAPK12,MST1,PPP1R3C,RBL1,RGS11,RND1,SFPQ,SLC13A4,SLC16A1,SLC38A2,SPRY4,TFAP2C,THRB,TNFAIP8L1,UNC119,VEGFA,VIM,WEE1	98 (4)
38	10.9	E2F4	transcription regulator						5.43e-06	BUB3,CCND1,CCNE2,FOXD3,HMMR,IER5,MCM3,MCM6,MYCN,NAP1L4,RBL1,SFPQ,SFRP1,TOP2B
39	10.9	ZNF202	transcription regulator						8.23e-06	ABCA1,APOA4,CRABP2,HNF4A,VEGFA
40	10.9	SHH	peptidase		0.073	1.198	bias	0.395	9.35e-06	BMP2,BMP4,CCND1,GATA2,ID1,MAGI1,MCM3,MCM6,MYCN,SALL1,SFRP1,ZIC2
41	10.9	EGFR	kinase	Activated	1.511	2.295		0.232	1.11e-05	ANXA1,BTG1,CCND1,CXCR4,EFNB2,ERBB2,F2RL1,HAS2,HSPB1,ID1,KRT17,PSMB6,SFRP1,SOX2,VEGFA,VIM	72 (4)
42	10.9	GLI2	transcription regulator		1.494	1.969		0.241	1.13e-05	BMP4,CCND1,GATA3,KRT17,MYCN,SALL1,SFRP1,SMO,VIM
43	10.9	HIF1A	transcription regulator		-1.925	-0.534	bias	0.422	1.16e-05	ANKRD37,BIRC2,BMP2,CCND1,CDH2,CXCR4,EGLN3,ERBB2,FSCN1,GATA6,HES6,HSPB1,KRT18,P4HA2,PFKFB3,SFRP1,VEGFA,VIM
44	10.9	OSM	cytokine		-2.177	-1.292		0.198	1.17e-05	ABCA1,ANXA1,ANXA2,ARL4A,BAMBI,CCND1,CDH2,CEBPA,CLDN4,CPM,DEGS1,DHRS3,EVPL,ID1,KRT17,MCM7,MGLL,PFKFB3,SLC16A1,TSTA3,UPK1A,VEGFA
45	10.9	HGF	growth factor	Activated	0.687	2.353	bias	0.428	1.18e-05	BIRC2,BMP2,CCND1,CCNE2,CCNF,CXCR4,EFNB2,ENTPD1,HK1,HMMR,ID1,KRT17,KRT18,LSM1,PLOD1,PPAN,SFRP1,SOX2,TRIP10,VEGFA,VIM	92 (6)
46	10.9	POLR2A	enzyme						1.28e-05	ANKRD37,CCND1,CXCR4,MAGI1,PTBP1,VEGFA,VIM
47	10.9	PPARGC1B	transcription regulator		-0.977	0.24	bias	0.469	1.28e-05	ABCA1,CCND1,EGLN3,ERBB2,MTTP,PGAP3,VEGFA
48	10.9	FOXA2	transcription regulator		1.135	1.404		0.098	1.32e-05	ALDOB,BIRC2,CCND1,CEBPA,CXCR4,FOXA3,HES6,HNF1B,HNF4A,MTTP,ONECUT1,TF
49	10.9	TEAD2	transcription regulator						1.34e-05	CCND1,CCNF,FGFR4,MCM6
50	10.9	Cg	complex		0.305	1.786	bias	0.393	1.56e-05	BHMT,BMP2,BTG1,CCNE2,CDH2,CEBPA,COL11A1,CXCR4,EFNB2,ELK3,F2RL1,FZD1,GATA6,HAS2,PFKFB3,SLC4A4,VEGFA
51	10.9	VHL	transcription regulator		-0.318	-0.921		-0.234	1.62e-05	ATF4,CCND1,CDH2,CLDN4,CXCR4,EGLN3,PFKFB3,RPS6,VEGFA,VIM
52	10.9	FGFR2	kinase		1.066	1.546		0.172	1.62e-05	BMP4,BMPER,CCND1,DLL1,GATA6,LAMA1,LAMB1,SFRP1,SOX2,TFEC
53	10.9	PITX2	transcription regulator		-0.315	0.164		0.173	1.63e-05	ATP1B1,CCND1,CDH2,FZD3,GATA2,PLOD1,SOX2,VIM
54	10.9	miR-155-5p (miRNAs w/seed UAAUGCU)	mature microrna	Inhibited		-2.724	bias	-0.586	1.78e-05	CCND1,DNAJB1,DPP7,FAR1,PPL,PRAF2,RAB34,RHOA,SH3BP4,SLC30A1,WEE1
55	10.9	FGF2	growth factor		0.539	1.648	bias	0.297	1.87e-05	ATF4,BMP4,CCND1,CXCR4,DLL1,EFNB2,FGFR4,HAS2,LRP6,NR3C1,SFRP1,SPRY1,SPRY4,TF,VEGFA,VIM,YY1
56	10.9	LHX1	transcription regulator	Activated		2.97	bias	0.586	2.16e-05	ALDOB,ATP1B1,FBP1,FZD8,HHEX,HNF4A,RBM47,SEMA6D,SFRP1
57	10.9	RARG	ligand-dependent nuclear receptor		0.525	1.154	bias	0.32	2.3e-05	ABCA1,BMP2,CRABP2,HAS2,HNF1B,LAMB1
58	10.9	CD3	complex		0.262	-1.478	bias	-0.395	2.31e-05	ANXA1,ATF4,BAMBI,BTG1,CCND1,CXCR4,ELK3,EWSR1,GATA3,H2AFY,HSP90AA1,LCP1,MST1,NDFIP2,PLEC,RPL30,SMO,TCF3,TFEC,TRIP10,TSTA3,VEGFA,WEE1,YY1
59	10.9	NRG1	growth factor		0.717	1.485	bias	0.261	2.34e-05	ABCA1,ATF4,CCND1,CXCR4,ERBB2,GATA2,ID1,LSM1,MGLL,MST1,TF,VEGFA,VIM
60	10.9	SMAD3	transcription regulator		-0.815	0.132	bias	0.303	2.34e-05	APOA4,BMP2,CCND1,CDH2,GATA3,HAS2,HNF4A,ID1,NET1,SOX2,TF,VEGFA,VIM
61	10.9	APP	other		0.499	1.298		0.209	2.44e-05	ABCA1,ARL6IP5,ATF4,ATP1B1,BMP4,CCND1,CD82,CDH2,CRABP2,CXCR4,ERBB2,F2RL1,FZD3,HK1,HSP90AA1,HSPB1,LRP6,MAGI1,PFKFB3,PKP3,POU4F1,RBL1,RHOA,RPS6,SYN1,TOP2B,TRAF3,TUBB2B,VEGFA
62	10.9	RNA polymerase II	complex						2.69e-05	CD82,CEBPA,CXCR4,ERBB2,HAS2,HNF4A,HPRT1,ID1,MAL,MCM3,MYCN,RPL13A,RPS3,RPS6
63	10.9	SYVN1	transporter	Activated		3.162	bias	0.551	2.96e-05	ATP1B3,CCND1,HSPB1,NDFIP2,PTBP1,RAB34,SLC16A1,SLC30A1,SLC43A2,SLC43A3
64	10.9	KITLG	growth factor		1.022	1.941	bias	0.474	3.1e-05	BTG1,CEBPA,CXCR4,EFNB2,NR3C1,RPL7,RPLP0,RPS6,RPS7,SKI,TCF3,TPH1,WEE1
65	10.9	miR-503-5p (miRNAs w/seed AGCAGCG)	mature microrna			-1.951	bias	-0.586	3.94e-05	CCND1,CCNE2,CCNF,WEE1
66	10.9	E2F2	transcription regulator						3.97e-05	CCND1,MCM3,MCM6,MCM7,MYCN,RBL1,TOP2B
67	10.9	E2F1	transcription regulator		-0.085	1.001	bias	0.336	4.24e-05	BMP4,BUB3,CCND1,CCNE2,CCNF,CEBPA,CRABP2,MCM3,MCM6,MCM7,MYCN,RBL1,RPS16,TCF3,TOP2B,TRAF3,VEGFA,VIM,WEE1
68	10.9	NEUROG1	transcription regulator		-1.57	-1.89		-0.121	4.4e-05	CD82,HAS2,LCP1,P4HA2,RHOA,SDPR,SLC43A3
69	10.9	FOS	transcription regulator		-0.098	0.58		0.184	4.52e-05	BCAR3,CCND1,CRABP2,CTH,CYP2J2,FZD3,HAS2,HMMR,KRT8,NET1,NR3C1,PTPRO,RFNG,RPLP0,RPS6,RPS7,SEMA6D,SMG1,VEGFA,VIM,WEE1
70	10.9	GATA3	transcription regulator	Inhibited	-2.143	-2.216		-0.021	4.58e-05	C10orf54,CBX8,CDH2,CEBPA,CRABP2,EVPL,FSCN1,GATA3,KRT17,PPL,VIM,ZIC2
71	10.9	let-7	microrna	Inhibited		-2.906	bias	-0.553	5.13e-05	CCND1,CCNE2,CCNF,CDH2,DZIP1,MCM3,MCM6,MCM7,MYCN,VIM
72	10.9	ARNT	transcription regulator						5.14e-05	CD81,CXCR4,DEGS1,HES6,HNF4A,MPP1,PCK2,VEGFA,VIM
73	10.9	mir-214	microrna		0.291	-0.645	bias	-0.479	5.31e-05	ALCAM,ATF4,TFAP2A,TFAP2C
74	10.9	F3	transmembrane receptor			1.237	bias	0.586	5.36e-05	LAMB1,LCP1,MAPKAPK3,RHOA,SPRY1,SPRY4,VEGFA
75	10.9	PDX1	transcription regulator		0.866	1.211		0.111	5.44e-05	ALDOB,ANXA2,CCND1,CXCR4,HK1,HNF4A,ID1,KRT18,KRT8,Marcks,PAPSS2
76	10.9	LRP6	transmembrane receptor		-1.595	-1.982		-0.195	5.66e-05	GATA3,KRT18,LRP6,RHOA,VIM
77	10.9	IKBKAP	other						5.92e-05	BMP4,RHOA,VEGFA
78	10.9	STX2	transporter						5.92e-05	BMP2,BMP4,CCND1
79	10.9	MED1	transcription regulator		0.493	1.491	bias	0.452	6.11e-05	ANKRD37,CCND1,CEBPA,ERBB2,HAS2,HPRT1,KLF13,MYCN,NR3C1,SOX2
80	10.9	IFRD1	other		-0.48	-1.172	bias	-0.312	6.71e-05	CRABP2,CTH,HK1,MTTP,SYN1
81	10.9	TWIST1	transcription regulator		-1.186	-0.447		0.236	6.85e-05	ALCAM,CDH2,CLDN4,EFNB2,RHOA,TCF3,TF,VEGFA,VIM,YBX1
82	10.9	YAP1	transcription regulator						7.12e-05	BMP2,CCND1,CCNF,ID1,MCM6,SDPR,VIM
83	10.9	CDK9	kinase						7.52e-05	ANKRD37,CXCR4,GATA2,MAGI1,PTBP1,VIM
84	10.9	EPHB4	kinase		0.725	1.633	bias	0.371	7.52e-05	BMP2,BMP4,CXCR4,GATA2,GATA3,ZIC2
85	10.9	WISP2	growth factor		1.056	0.816		-0.098	7.52e-05	CEBPA,ERBB2,GATA3,KRT18,KRT8,VIM
86	10.9	RBL1	transcription regulator		-0.455	-1.4	bias	-0.43	7.8e-05	CCND1,MCM3,MCM6,MCM7,MYCN,RBL1,SFRP1
87	10.9	CEBPB	transcription regulator	Activated	0.711	2.168	bias	0.375	8.35e-05	ALDH1A2,BHMT,CCND1,CEBPA,CXCR4,DDX5,DEGS1,EFNB2,FZD1,HAS2,HSP90AA1,ID1,KRT18,MCM3,SLC38A2,TF,VIM
88	10.9	PTEN	phosphatase		0.519	0.366		-0.037	8.73e-05	ANXA1,BTG1,CCND1,CEBPA,CXCR4,DEGS1,EFNB2,FGFR4,H2AFY,KIF3A,MAPKAPK3,PFKFB3,PLEC,PLOD1,RNASEH1,RPS6,TRADD,VEGFA
89	10.9	CDK8	kinase						9.04e-05	ANKRD37,CXCR4,MAGI1,RBL1
90	10.9	MUC4	other		0.049	0.916	bias	0.439	9.04e-05	CDH2,ERBB2,KRT18,VIM
91	10.9	CAV1	transmembrane receptor		0.525	0.744		0.113	9.2e-05	CCND1,CLDN8,FOXD3,ID1,KRT18,KRT8,LRP6,RPS13,SOX2
92	10.9	GJA1	transporter		-0.529	-0.739		-0.094	9.26e-05	BMP2,BMP4,CCND1,VEGFA,VIM
93	10.9	miR-34a-5p (and other miRNAs w/seed GGCAGUG)	mature microrna			-1.782	bias	-0.586	0.000106	CCND1,DLL1,MCM3,MYCN,SOX2,VEGFA
94	10.9	PTTG1	transcription regulator		0.284	0.284		0	0.000108	CCND1,CDH2,SOX2,VEGFA,VIM
95	10.9	CXCL12	cytokine		0.559	1.672	bias	0.35	0.000114	BMP2,CCND1,CD82,CXCR4,ERBB2,ID1,MAPK12,TDG,TF,VIM,YY1
96	10.9	NOTCH1	transcription regulator	Activated	1.914	2.156		0.087	0.000128	BIRC2,BMP2,CCND1,CD82,CEBPA,DLL1,EFNB2,ERBB2,GATA2,GATA3,ID1,KRT8
97	10.9	TEAD4	transcription regulator						0.000144	BMP4,CCNE2,GATA3,TFAP2C,VEGFA
98	10.9	NTRK2	kinase	Activated		2.183	bias	0.511	0.000145	BMP2,CCND1,CCNE2,SYN1,VEGFA,VIM
99	10.9	IGF2	growth factor		0.186	0.594		0.209	0.000152	ARL4A,BMP2,CCND1,CXCR4,GATA6,MCM7,SLC30A1,SLC38A2,TGIF1,VEGFA
100	10.9	MAP2K7	kinase						0.00016	CCND1,EFNB2,KLC1,LMO7,MTTP,RPS6
101	10.9	SENP7	peptidase						0.000162	BIRC2,CDH2,VIM
102	10.9	MFGE8	other						0.000162	CCND1,CDH2,RHOA
103	10.9	IQGAP1	other						0.000162	CCND1,CXCR4,THRB
104	10.9	ESR2	ligand-dependent nuclear receptor		-0.693	-0.466		0.075	0.000164	ABCA1,ACER1,ARL4A,BMP2,BMP4,CCND1,CDH2,CLDN4,COL11A1,CPM,F2RL1,KRT17,KRT8,PLEC,PPP1R3C,SOX11,VEGFA
105	10.9	BMP4	growth factor		-0.628	0.093	bias	0.29	0.000166	ALDH1A2,BMP2,BMP4,CCND1,GATA2,ID1,MYCN,SOX2,VEGFA
106	10.9	MBD3	enzyme						0.000167	CCND1,DAZ2,FZD1,FZD3,SFRP1,TCF3,Yaf2
107	10.9	IgG	complex	Inhibited	-2.259	-3.13	bias	-0.278	0.000168	ATP1B1,ATP1B3,CLDN4,CRABP2,DEGS1,GUK1,HSPB1,KRT18,PPL,VEGFA
108	10.9	H2AFZ	other						0.000178	CCND1,CXCR4,HNF4A,RPS6
109	10.9	PARM1	other						0.000211	BMP2,BMP4
110	10.9	MCF2L	other						0.000211	CCND1,RHOA
111	10.9	LAMB2	enzyme						0.000211	LAMA5,LAMB1
112	10.9	FOXC1	transcription regulator			1.964	bias	0.517	0.000217	CXCR4,DLL1,EFNB2,PLOD1
113	10.9	TIP60	complex						0.000241	MCM3,MYCN,RBL1
114	10.9	S100P	other						0.000241	CCND1,KRT18,KRT8
115	10.9	TFAP4	transcription regulator		-0.312	-0.277		0.016	0.000244	CDH2,CLDN4,ID1,PKP3,VIM
116	10.9	IL6	cytokine		-0.205	1.132	bias	0.308	0.00025	ABCA1,ANXA1,BMP2,BUB3,CCND1,CD82,CEBPA,CXCR4,FSCN1,ID1,ITLN1,KRT18,KRT8,LRP6,MCM3,MTTP,NR3C1,SLC14A2,TF,TRAF3,VEGFA,VIM,WEE1
117	10.9	HDAC1	transcription regulator		-1.486	-1.673		-0.079	0.00025	BAMBI,CCND1,CCNE2,CEBPA,ID1,MCM3,MCM7,PFKFB3,RBL1,SDPR,SFRP1,SOX2
118	10.9	SP3	transcription regulator		-0.49	0.199	bias	0.286	0.000262	ABCA1,CCND1,CDH2,CEBPA,HAS2,LAMA1,MYCN,RBL1,SERPINH1,VEGFA,VIM
119	10.9	KRAS	enzyme		1.469	1.463		-0.002	0.000266	ABCA1,ATP1B1,BMP4,CCND1,CDH2,HSPB1,ID1,LAMA5,MAPK12,MYCN,NR3C1,RHOA,RPS6,VEGFA,VIM
120	10.9	FGF1	growth factor		-1.262	-1.51		-0.088	0.000268	CCND1,DLL1,FZD1,FZD8,HAS2,SOX2,TCF3,VEGFA
121	10.9	NR3C1	ligand-dependent nuclear receptor		-0.018	0.253		0.099	0.000296	ABCA1,ANXA1,ATP1B1,BIRC2,BMP2,BTG1,CCND1,CEBPA,DDX5,DEGS1,DPP7,F2RL1,GATA3,KRT17,MAL,NR3C1,RELT,RNF10,SDPR,TRAF3,Uox,USP54
122	10.9	MYOC	other						0.000301	ANXA1,DPP7,FSCN1,LAMB1,SFRP1,SOX11,TGIF1
123	10.9	SOX7	transcription regulator	Inhibited		-2.236	bias	-0.557	0.00031	CRABP2,EVPL,KRT17,PPL,ZIC2
124	10.9	GLI3	transcription regulator		-0.84	-0.577		0.152	0.00031	BMP4,CCND1,MYCN,SALL1,SFRP1
125	10.9	MYBL2	transcription regulator		-1.124	-0.577	bias	0.315	0.00031	CCND1,CEBPA,GATA2,ID1,TFEC
126	10.9	IL1B	cytokine	Activated	0.892	2.116	bias	0.26	0.000336	ANXA1,ARL6IP5,ATF4,BAMBI,BIRC2,BMP2,BMP4,CD82,CEBPA,CXCR4,DDX5,EGLN3,ERBB2,F2RL1,GATA3,HAS2,HNF1B,HNF4A,HPRT1,HSPB1,LCP1,SERPINH1,SLC14A2,VEGFA,VIM,YY1	68 (3)
127	10.9	NQO2	enzyme						0.00034	BIRC2,CCND1,CXCR4
128	10.9	WWC1	transcription regulator						0.00034	BMP2,CDH2,VIM
129	10.9	NANOG	transcription regulator		-0.296	0.089		0.16	0.000359	CNOT7,FOXD3,GATA6,MYCN,ONECUT1,PHKG2,SOX2,ZIC3
130	10.9	IHH	enzyme		-0.465	0.333	bias	0.479	0.000373	BMP4,CCND1,SMO,VEGFA
131	10.9	COMMD1	transporter			1	bias	-0.586	0.000373	EGLN3,PFKFB3,TF,VEGFA
132	10.9	ETV5	transcription regulator						0.000388	ALCAM,CCND1,CDH2,CLDN4,PKP3
133	10.9	STAT4	transcription regulator			1.841	bias	0.586	0.00039	ATF4,C10orf54,FSCN1,GATA3,HES6,KRT18,P4HA2,PGP,SH3BP4,TUBB2B,VEGFA
134	10.9	HIPK2	kinase		1.043	1.446		0.183	0.000397	GATA2,GATA6,POU4F1,TRPM5,VEGFA,VIM
135	10.9	GFI1	transcription regulator			-0.218	bias	-0.551	0.000423	CEBPA,CXCR4,ENTPD1,GATA3,HPRT1,TRADD,TRAF3
136	10.9	GPS2	transcription regulator	Inhibited		-2.219	bias	-0.558	0.000433	ABCA1,CCND1,DHRS3,FZD1,MBNL1	29 (3)
137	10.9	POLG	enzyme						0.000438	RPL13,RPL7,RPS16,RPS5
138	10.9	HEXIM1	transcription regulator						0.000438	ANXA1,CCND1,PTBP1,VIM
139	10.9	IRS1	enzyme						0.000449	CCND1,CEBPA,CRABP2,EFNB2,GATA3,HNF4A,MAPK12,VEGFA
140	10.9	RUVBL2	transcription regulator						0.000463	CCND1,MCM3,RBL1
141	10.9	LIMA1	other						0.000463	KRT18,KRT8,VIM
142	10.9	GFAP	other						0.000463	LAMA1,PLEC,VIM
143	10.9	HDAC2	transcription regulator		-1.47	-1.414		0.02	0.0005	CCNE2,COL11A1,MCM3,MCM7,MYCN,NR3C1,SDPR,SFRP1
144	10.9	FGF7	growth factor		0.305	1.067	bias	0.315	0.000505	CCND1,CEBPA,DDX5,HAS2,HPRT1,VEGFA
145	10.9	PPARA	ligand-dependent nuclear receptor		-0.771	-0.149		0.176	0.000507	ABCA1,ALDOB,ANXA2,APOA4,CCND1,CEBPA,CTH,ENTPD1,GPD1,HNF4A,KRT8,MGLL,MTTP,SAR1A,TDG,VEGFA
146	10.9	TRIB3	kinase		-0.531	-1.067	bias	-0.27	0.000512	CEBPA,CTH,ID1,PCK2
147	10.9	SMAD5	transcription regulator						0.000512	BMP2,GATA2,ID1,VEGFA
148	10.9	NFkB (complex)	complex			0.962	bias	0.523	0.000531	B3GNT5,BAMBI,BIRC2,BMP2,CCND1,CD82,CXCR4,ERBB2,F2RL1,GATA3,HAS2,HNF4A,HSPB1,KRT17,SAR1A,SH3RF1,TFEC,TRAF3,VEGFA,VIM
149	10.9	PAX1	transcription regulator	Inhibited	-1.268	-2.236	bias	-0.433	0.000534	CRABP2,EVPL,KRT17,PPL,ZIC2
150	10.9	BMP2	growth factor		-0.322	0.696	bias	0.353	0.000536	ALDH1A2,BMP2,BMP4,CCND1,FZD1,HAS2,ID1,NFYA,SOX2,VEGFA
151	10.9	GSK3B	kinase		-0.081	-0.218		-0.053	0.000546	BIRC2,CCND1,CCNE2,CD82,DLL1,KIF3A,SYN1
152	10.9	SNAI1	transcription regulator		-0.545	-0.808		-0.108	0.000581	CCND1,CDH2,CLDN4,ID1,KRT17,KRT18,RAB25
153	10.9	TGFBR1	kinase		0.468	1.342	bias	0.391	0.000589	BMP4,CCND1,HAS2,HNF4A,OSR1,VIM
154	10.9	GRB2	kinase	Inhibited	-1.316	-2.236	bias	-0.411	0.00059	CRABP2,EVPL,KRT17,PPL,ZIC2	50 (2)
155	10.9	SRSF2	transcription regulator						0.000595	CCND1,HNRNPL,PTBP1,VIM
156	10.9	NELFB	other						0.00061	RPLP0,RPS3,VEGFA
157	10.9	PTPN23	phosphatase						0.000628	CDH2,VIM
158	10.9	EFEMP1	enzyme						0.000628	VEGFA,VIM
159	10.9	EIF2B1	translation regulator						0.000628	ATF4,CCND1
160	10.9	SRSF5	other						0.000628	NR3C1,VEGFA
161	10.9	FOXC2	transcription regulator		0.549	1.319	bias	0.351	0.000651	CDH2,CEBPA,CXCR4,DLL1,EFNB2
162	10.9	ZEB2	transcription regulator		-1.108	-1.214		-0.053	0.000686	CCND1,KRT18,SFRP1,VIM
163	10.9	PRKAR1A	kinase		0.283	0.633		0.18	0.000686	CCND1,ERBB2,RAB25,VIM
164	10.9	NR1H3	ligand-dependent nuclear receptor		-0.681	-0.6		0.034	0.000696	ABCA1,FBP1,HK1,MYLIP,SLC16A10,THRB,VEGFA
165	10.9	MKNK1	kinase			1.89	bias	0.586	0.000696	ANXA2,KLC1,KLF13,PTBP1,SERPINH1,SFRP1,VIM
166	10.9	Histone h3	group						0.000703	BMP4,CCND1,CEBPA,DAZ2,GATA2,GATA3,GATA6,HNF4A,ID1,MCM3,MGLL,RBL1,RPS6,SFRP1,VEGFA
167	10.9	PTK2	kinase						0.000716	BIRC2,CCND1,KRT18,KRT8,TLL1
168	10.9	FOXA1	transcription regulator		-1.584	-1.547		0.015	0.000717	ANXA1,BMP2,ELK3,FOXA3,HK1,HNF1B,HNF4A,TF
169	10.9	SATB1	transcription regulator		1.005	0.713		-0.113	0.000726	CCND1,Foxp2,GATA3,GATA5,HSP90AA1,MAL,POU4F1,RPLP0,VIM
170	10.9	AGT	growth factor		0.377	1.53	bias	0.296	0.000754	ATP1B1,CCND1,CCNE2,CRABP2,CYP2J2,EFNB2,GATA6,HAS2,HSPB1,LAMB1,PPP1R3C,PTBP2,RBL1,RHOA,SLC14A2,VEGFA
171	10.9	NFE2L2	transcription regulator		0.418	1.898	bias	0.386	0.00076	APOA4,ATF4,BHMT,GABRA1,HPRT1,HSP90AA1,IMPDH1,MGLL,PSMB6,PTPRO,RGS11,RPLP0,RPS16,Uox,VEGFA
172	10.9	WDR5	enzyme						0.000785	CDH2,ERBB2,VIM
173	10.9	IDH2	enzyme						0.000785	CEBPA,RAB25,VIM
174	10.9	HIF3A	transcription regulator						0.000785	Foxp2,SOX2,VEGFA
175	10.9	SERPINB5	other						0.000785	CDH2,KRT18,VEGFA
176	10.9	SRSF1	other						0.000786	HNRNPL,PTBP1,VEGFA,VIM
177	10.9	Hedgehog	group						0.000787	CCND1,GATA5,GATA6,MYCN,SOX2
178	10.9	IGF1	growth factor	Activated	1.196	2.475	bias	0.343	0.00082	BMP2,BMP4,CCND1,DDX5,EFNB2,GATA2,GPD1,MYCN,NR3C1,SOX2,SYN1,TF,VEGFA,VIM,WEE1	41 (3)
179	10.9	INSR	kinase						0.000832	ARL4A,CCND1,CEBPA,CXCR4,ETFDH,FBP1,GATA6,LCP1,MCM7,RPS16,SLC30A1,TFAP2C,TGIF1,YBX1
180	10.9	WNT5A	cytokine		0.709	0.896		0.077	0.000876	CCND1,CXCR4,DLL1,ERBB2,GABRA1,LCP1,VIM
181	10.9	TCF7L2	transcription regulator			1.423	bias	0.513	0.000895	ALDH1A2,ANXA1,BMP4,CCND1,DEGS1,FBP1,ID1,MAL,RHOA,SOX2,SP5,TGIF1,VEGFA
182	10.9	Focal adhesion kinase	group		-0.217	0		0.108	0.000897	CDH2,EFNB2,KRT18,KRT8
183	10.9	SFRP1	transmembrane receptor		-0.153	0		0.076	0.000897	GATA3,KRT18,SFRP1,VIM
184	10.9	SP1	transcription regulator			1.566	bias	0.51	0.000952	ABCA1,BMP4,CCND1,CDH2,CEBPA,CRABP2,CTH,FGFR4,HAS2,HNF4A,KRT18,LAMA1,MYCN,RBL1,THRB,VEGFA,VIM,YY1
185	10.9	SOX3	transcription regulator			0.816	bias	-0.555	0.00097	BMPER,DLL1,IER5,POU4F1,SOX2,VEGFA
186	10.9	BRCA1	transcription regulator		-1.184	-0.707		0.175	0.000975	CCND1,HSPB1,KRT17,NR3C1,RBL1,SFPQ,VEGFA,VIM,WEE1
187	10.9	HNF4α dimer	complex						0.000988	ALDOB,FBP1,PCK2
188	10.9	PAX6	transcription regulator		-0.543	-0.174		0.141	0.000992	CCND1,CDH6,EFNB2,HAS2,MCM3,MCM6,SOX2,SPAG1,VEGFA,ZNF711
189	10.9	NR4A1	ligand-dependent nuclear receptor						0.00102	ALDOB,CCND1,CRABP2,ELK3,FBP1,GPD1,KRT18,KRT8,PPP1R3C
190	10.9	ETV4	transcription regulator						0.00102	ERBB2,ETV4,PLEC,VIM
191	10.9	FGF10	growth factor			1.982	bias	0.561	0.00103	ANXA1,ANXA2,BMP4,LMO7,SOX2
192	10.9	DYSF	other						0.00104	ABCA1,ANXA1,ANXA2,DNAJB1,HSPB1,LCP1
193	10.9	FANCC	other						0.00112	ATP1B1,HHEX,HNF1B,NR3C1,WWTR1
194	10.9	BSG	transporter		-0.102	0.579	bias	0.351	0.00115	CCND1,CDH2,VEGFA,VIM
195	10.9	ACVRL1	kinase		1.506	1.686		0.107	0.00115	CXCR4,EFNB2,ID1,VEGFA
196	10.9	DKK1	growth factor		-0.643	-1.36	bias	-0.328	0.00122	BMP4,CCND1,GATA3,HNF4A,KRT18
197	10.9	THRAP3	transcription regulator						0.00122	CCND1,HAS2,NR3C1
198	10.9	PPP1R1B	phosphatase						0.00122	CCND1,ERBB2,LRRK2
199	10.9	GPI	enzyme						0.00122	CCND1,RHOA,VIM
200	10.9	F2	peptidase			0.131	bias	0.529	0.00124	B3GNT5,BIRC2,CCND1,CXCR4,ENTPD1,F2RL1,HSP90AA1,MGLL,RHOA,TRAF3,VEGFA
201	10.9	ARF1	enzyme						0.00124	CCND1,MCM6
202	10.9	ACOX1	enzyme	Inhibited	-2.511	-2.828		-0.112	0.00126	ANXA2,ITLN1,KRT8,MGLL,Rpl36,SLC16A1,SLC4A4,Uox
203	10.9	NR1I2	ligand-dependent nuclear receptor		0.213	0.61		0.152	0.00126	BHMT,CEBPA,CTH,HNF4A,MTTP,PAPSS2,TF,Uox
204	10.9	HOXA10	transcription regulator		1.649	1.066		-0.195	0.00129	ALDH1A2,ARL4A,FZD1,HNRNPL,HSP90AA1,ID1,KRT18,MAPK12,MYCN
205	10.9	TSC2	other	Inhibited	-1.677	-2.449	bias	-0.315	0.00135	ANXA1,ANXA2,ATF4,CCND1,DPP7,HSPB1,METRN
206	10.9	SOX4	transcription regulator	Activated	1.292	2.356	bias	0.361	0.00139	B3GNT5,BCAR3,CDH2,LMO7,MAGI1,TCF3,TPH1,TUBB2B,VIM
207	10.9	INHBA	growth factor		-1.352	-0.426	bias	0.31	0.00139	BAMBI,BMP2,CXCR4,EFNB2,EGLN3,KLF13,PTBP2,SOX2,VEGFA
208	10.9	E2F3	transcription regulator		-0.511	0	bias	0.256	0.00144	CCND1,MCM3,MCM6,MCM7,MYCN,RBL1,SERPINH1,TOP2B
209	10.9	NGF	growth factor	Activated	1.233	2.229	bias	0.337	0.00145	ANXA2,CCND1,EGLN3,ETV4,ID1,MYCN,SH3RF1,TFAP2A,VEGFA
210	10.9	TFDP1	transcription regulator						0.00145	CCND1,MYCN,RBL1,TCF3
211	10.9	HBEGF	growth factor						0.00145	BMP2,CCND1,CXCR4,VEGFA
212	10.9	MAPK7	kinase		-0.707	-0.085	bias	0.312	0.00145	CCND1,CDH2,VEGFA,VIM
213	10.9	CDKN1A	kinase						0.00146	BIRC2,BUB3,CCND1,KRT18,MCM3,MCM6,MCM7,MTTP,VEGFA,YBX1
214	10.9	KLF9	transcription regulator						0.00149	BMP2,CCND1,KLF13
215	10.9	CBX4	transcription regulator						0.00149	MCM3,RBL1,VEGFA
216	10.9	mir-96	microrna						0.00149	SLC30A1,TCF3,VIM
217	10.9	VEGFA	growth factor		0.569	1.961	bias	0.451	0.00149	BMP4,CCND1,CXCR4,DLL1,EFNB2,ETV4,HK1,ID1,MYCN,STARD8,VEGFA
218	10.9	ITGB1	transmembrane receptor		0.15	0.469		0.185	0.00161	ERBB2,LAMA1,LAMB1,LRP6,VEGFA,VIM
219	10.9	MSX2	transcription regulator		-0.51	0	bias	0.258	0.00162	BMP4,CCND1,CDH2,VIM
220	10.9	IDH1	enzyme						0.00162	ATF4,RAB25,SERPINH1,VIM
221	10.9	SRC	kinase		0.687	1.322	bias	0.267	0.00173	CCND1,ERBB2,HAS2,ID1,KRT18,VEGFA,VIM
222	10.9	WNT7A	cytokine						0.00179	CDH2,SPRY4,SYN1
223	10.9	DNAJB6	transcription regulator						0.00179	CDH2,KRT18,VIM
224	10.9	XDH	enzyme		-0.49	-0.655		-0.084	0.0018	ABCA1,CEBPA,CXCR4,VIM
225	10.9	CEACAM1	transporter		0.507	0.849		0.172	0.0018	CAPN9,CXCR4,DLL1,VEGFA
226	10.9	NEDD9	other			0	bias	0.552	0.0018	ANKRD37,BMP2,TF,VIM
227	10.9	NR0B2	ligand-dependent nuclear receptor	Inhibited	-1.136	-2.219	bias	-0.488	0.0018	ABCA1,FBP1,HNF4A,MTTP,PCK2
228	10.9	TFAP2C	transcription regulator		0.154	-0.116		-0.139	0.0018	ALCAM,ERBB2,HK1,KRT8,MAL
229	10.9	NRAS	enzyme						0.00181	BUB3,CCND1,MCM3,SESN3,VEGFA,WEE1
230	10.9	FGFR1	kinase		0.043	0.758	bias	0.293	0.00181	BMP4,CCND1,DLL1,HAS2,RPS6,VIM
231	10.9	NFKBIA	transcription regulator		-0.644	-0.088		0.157	0.00184	BIRC2,BMP2,CCND1,CCNE2,CD82,CXCR4,ERBB2,FGFR4,FSCN1,KRT18,KRT8,LAMA5,SFRP1,TRADD,VEGFA
232	10.9	MTOR	kinase		-0.243	0.113		0.126	0.00184	CCND1,CEBPA,CXCR4,GATA3,HSPB1,Otub1,PGP,PTBP1,RHOA,TRADD,VEGFA
233	10.9	ID1	transcription regulator		1.179	1.516		0.154	0.00194	CCND1,GATA3,SOX2,TF,VIM
234	10.9	NQO1	enzyme		-0.435	-0.152		0.142	0.002	BIRC2,CCND1,CEBPA,CXCR4
235	10.9	EZH2	transcription regulator		0.896	0.862		-0.013	0.00201	BMP4,CCND1,CCNE2,CD82,ERBB2,GATA3,GATA5,ONECUT1,RNASEH1,RPL13,SH3BP4
236	10.9	BMP6	growth factor		-1.594	-0.958	bias	0.293	0.00203	ALDH1A2,BMP4,ID1,MYCN,SDPR,VEGFA
237	10.9	Ctnna	group						0.00205	CXCR4,SP5
238	10.9	mir-140	microrna						0.00205	SOX2,VIM
239	10.9	PSAP	other						0.00205	BIRC2,CCND1
240	10.9	ETS2	transcription regulator	Activated	1.016	2	bias	0.492	0.00208	BMP4,ERBB2,KRT18,SOX2,TFEC
241	10.9	mir-183	microrna						0.00212	SLC30A1,TCF3,VIM
242	10.9	JARID2	transcription regulator						0.00212	CCND1,GATA2,GATA6
243	10.9	ASCL1	transcription regulator		-1.529	-0.655	bias	0.445	0.00215	DLL1,ID1,RHOA,SOX2,THRB,WWTR1
244	10.9	Esrra	transcription regulator		1.242	1.633		0.16	0.00215	ALDOB,APOA4,ERBB2,FBP1,PCK2,PGAP3
245	10.9	Tgf beta	group		0.887	1.658	bias	0.25	0.00216	ABCA1,BAMBI,CCND1,CDH2,CXCR4,FSCN1,GATA3,MYCN,VEGFA,VIM
246	10.9	WT1	transcription regulator		0.385	0.635		0.089	0.00216	CCND1,ERBB2,HNRNPL,MPP1,MYCN,PCK2,SPRY1,TFAP2A,VEGFA,YBX1
247	10.9	WNT1	cytokine		0.276	1.067	bias	0.399	0.00219	BMP4,CCND1,CEBPA,DLL1,ETV4,HNF4A,RPS6
248	10.9	DACH1	transcription regulator						0.00221	BMP4,CCNE2,ID1,SOX2
249	10.9	POU4F2	transcription regulator						0.00221	POU4F1,TFAP2A,THRB,ZIC2
250	10.9	BSCL2	other						0.00224	CCND1,CEBPA,GPD1,MGLL,PKP3
251	10.9	SLC13A1	transporter		-0.661	-0.816		-0.064	0.00227	APOA4,HSPB1,MAL,SLC16A1,SLC38A4,UPK1A
252	10.9	E2f	group						0.00229	FOXD3,MCM3,MCM6,MYCN,RBL1,RPS16,TCF3
253	10.9	Akt	group		0.991	1.76		0.247	0.00238	ATF4,BIRC2,BMP2,CCND1,CXCR4,GATA2,SEMA6D,SOX2,TRADD,VEGFA
254	10.9	PLA2G10	enzyme		-1.834	-1.732		0.059	0.0024	BMP4,GATA3,KRT18,KRT8,TCF3
255	10.9	MYB	transcription regulator	Activated	1.176	2.176	bias	0.46	0.0024	CXCR4,GATA3,RBL1,SOX2,TFEC,VIM
256	10.9	ANGPT1	growth factor						0.00243	ALCAM,CCND1,EFNB2,VEGFA
257	10.9	AKT2	kinase		0.655	0.951		0.151	0.00243	MYCN,SEMA6D,SPRY1,VIM
258	10.9	CST5	other		-0.564	-1.508	bias	-0.284	0.0026	ANXA2,ELK3,EVPL,NR3C1,PPAN,PPL,RAB25,RBM47,SNAPIN,TGIF1,VIM
259	10.9	EP400	other	Activated	1.029	2	bias	0.485	0.00267	CCNF,MAPK12,MCM3,RBL1
260	10.9	HNF4A	transcription regulator		-0.463	0.25		0.204	0.00271	ALDOB,APOA4,ATF4,BHMT,BTG1,CCDC115,CCND1,CCNE2,CEBPA,CRABP2,CYP2J2,EMG1,ETFDH,EVPL,EWSR1,FBP1,FZD1,FZD3,GATA6,GOLIM4,HNF1B,HNF4A,IER5,KRT17,KRT8,MCM3,MPP1,MST1,MTTP,NFYA,ONECUT1,PCK2,PLA2G12B,POLR1B,PPL,PPP1R3C,PRAF2,RBL1,RPS6,SKI,SLC38A4,TF,TSNAXIP1,YBX1,ZIC2
261	10.9	THRB	ligand-dependent nuclear receptor		0.26	0.52		0.121	0.00275	CCND1,CEBPA,CXCR4,FZD1,FZD8,ID1,SFRP1,THRB,WNT5B
262	10.9	Mek	group		0.132	0.893	bias	0.273	0.00285	CCND1,ERBB2,ETV4,FOXD3,HSPB1,SPRY1,SPRY4,VIM
263	10.9	IL5	cytokine			1.508	bias	0.556	0.0029	ANXA2,ATF4,ATP1B1,BIRC2,CXCR4,EGLN3,HMMR,LMO7,SFPQ,TUBB2B,VIM
264	10.9	HTATIP2	transcription regulator						0.0029	CCND1,CDH2,VEGFA
265	10.9	mir-19	microrna						0.0029	ABCA1,LRP6,MYLIP
266	10.9	CAST	peptidase						0.0029	CDH2,CEBPA,RBL1
267	10.9	CCND3	kinase						0.0029	CCND1,CEBPA,MCM3
268	10.9	PPP1R15A	other						0.0029	ATF4,CCND1,CEBPA
269	10.9	mir-145	microrna						0.00292	ABCA1,CDH2,FSCN1,GATA6
270	10.9	RBL2	other						0.00297	CCND1,CCNF,MYCN,RBL1,SFRP1,VEGFA
271	10.9	MGEA5	enzyme		-0.634	-0.832		-0.055	0.003	CCND1,CEBPA,EFNB2,FBP1,FGFR4,FSCN1,LAMB1,MGLL,MTX1,SDPR,TRADD,VIM,WWTR1
272	10.9	PHF8	enzyme						0.00305	ID1,RBL1
273	10.9	GPR37L1	g-protein coupled receptor						0.00305	MYCN,SMO
274	10.9	PDGFD	growth factor						0.00305	CXCR4,VEGFA
275	10.9	UBA1	enzyme						0.00305	BIRC2,CCND1
276	10.9	ITGA9	other						0.00305	CDH2,VIM
277	10.9	DNAJA3	other						0.00305	ERBB2,VEGFA
278	10.9	AHR	ligand-dependent nuclear receptor		-1.034	-0.885		0.048	0.00307	CCND1,CCNF,CDH2,CEBPA,COL11A1,DNAJB1,HSP90AA1,RBL1,SLC16A10,TNFAIP8L1,VEGFA,VIM
279	10.9	SMARCB1	transcription regulator		0.429	1.237	bias	0.337	0.00307	ATP1B1,BTG1,CCND1,CXCR4,ERBB2,FBP1,MCM3,PPP1R3C
280	10.9	ZEB1	transcription regulator						0.0032	GATA3,KRT18,RAB25,RPL30
281	10.9	BCL3	transcription regulator						0.0032	CCND1,CD82,GATA3,ID1
282	10.9	MEF2D	transcription regulator	Inhibited	-2.276	-2		0.138	0.0032	CCND1,CCNE2,MCM3,MCM6
283	10.9	EP300	transcription regulator						0.00334	CCND1,CEBPA,CRABP2,CXCR4,DHRS3,ERBB2,GATA3,HES6,ID1,MCM3,NR3C1,SOX2,VEGFA,WNT5B
284	10.9	ARNT2	transcription regulator			0.333	bias	0.586	0.00334	CNOT7,COL11A1,DLL1,GATA2,LCP1,MCM7,NAP1L4,THRB,VEGFA
285	10.9	DLL1	enzyme						0.00335	DLL1,EFNB2,GATA3
286	10.9	EDN3	other						0.00335	CCND1,CDH2,LAMA1
287	10.9	MSX1	transcription regulator						0.00335	BMP2,BMP4,SFRP1
288	10.9	Cdkn1c	other						0.00335	CXCR4,MAL,MCM3
289	10.9	AZGP1	transporter						0.00335	BMP4,CCND1,VIM
290	10.9	ITGA5	transmembrane receptor						0.00348	CCND1,CDH2,CHRD,ERBB2
291	10.9	SNAI2	transcription regulator		0.932	1.172		0.123	0.00348	CCND1,CXCR4,KRT18,VIM
292	10.9	ATF3	transcription regulator		-0.342	-0.429		-0.047	0.00355	CCND1,CD82,FBP1,HSPB1,ID1
293	10.9	KDM5B	transcription regulator		0.955	0.222	bias	-0.281	0.00369	ARL6IP5,ASF1A,BUB3,CCND1,ERBB2,HMMR,MCM3
294	10.9	Rb	group		-1.381	-1.953	bias	-0.293	0.00377	CCND1,CCNE2,MCM3,MCM7,RBL1
295	10.9	CTGF	growth factor		0.828	1.592	bias	0.317	0.00381	BIRC2,CCND1,EGLN3,SDPR,SOX2,VEGFA
296	10.9	p70 S6k	group						0.00384	CCND1,CDH2,VIM
297	10.9	RBPJ	transcription regulator		1.15	0.447	bias	-0.314	0.00384	BMP2,CCND1,DLL1,HAS2,HMMR,SOX2,VEGFA
298	10.9	Insulin	group		0.602	1.219		0.19	0.00391	ALDOB,CCND1,CEBPA,CTH,FGFR4,MCM6,MCM7,RPS16,RPS6,SLC38A2,SLC38A3,VEGFA
299	10.9	RAF1	kinase	Activated		2.351	bias	0.511	0.00403	ANXA1,BTG1,CCND1,DHRS3,ERBB2,HSPB1,MGLL,PLEC,VEGFA
300	10.9	DGCR8	enzyme		-0.367	-0.392		-0.013	0.00411	CCND1,ERBB2,SMO,SOX2
301	10.9	EFNA5	kinase		0.354	0		-0.177	0.00411	CRABP2,FOXD3,KRT18,RHOA
302	10.9	ST6GALNAC1	enzyme						0.00423	CDH2,VIM
303	10.9	C1orf61	other						0.00423	CCND1,VIM
304	10.9	SOX2-OCT4	complex						0.00423	FOXD3,SOX2
305	10.9	HIPK1	kinase						0.00423	GATA6,VEGFA
306	10.9	LIPA	enzyme						0.00423	ABCA1,RPS6
307	10.9	MAD2L2	enzyme						0.00423	CDH2,VIM
308	10.9	PPP1CA	phosphatase						0.00423	CDH2,WWTR1
309	10.9	PGK1	kinase						0.00423	CXCR4,VIM
310	10.9	NEU3	enzyme						0.00423	CLIC3,RAB25
311	10.9	HESX1	transcription regulator						0.00423	GATA2,SP5
312	10.9	EWSR1	other						0.00423	CCND1,ERBB2
313	10.9	Notch	group		-0.905	-0.246	bias	0.298	0.00425	GATA3,ID1,NET1,SOX2,VEGFA
314	10.9	NKX2-3	transcription regulator		0.278	0.294		0.005	0.00429	ANKRD37,BMP2,BMP4,BTG1,F2RL1,HMMR,PAPSS2,SDPR,TNFAIP8L1
315	10.9	NR2E1	ligand-dependent nuclear receptor						0.00436	CCND1,MAPK12,POU4F1
316	10.9	AKT3	kinase						0.00436	ERBB2,RPS6,SEMA6D
317	10.9	LCAT	enzyme						0.00436	CCND1,CEBPA,RHOA
318	10.9	FGF9	growth factor						0.00436	BMP4,CCND1,VEGFA
319	10.9	KAT5	transcription regulator						0.00439	BIRC2,CCND1,CD82,CXCR4,HNF4A,TDG
320	10.9	FOXO1	transcription regulator		0.473	1.601	bias	0.381	0.0045	ALDOB,CCND1,CCNF,GATA2,GPD1,MTTP,PCK2,PSMB6,SEMA6D,SESN3,SOX2,TRADD
321	10.9	CNR1	g-protein coupled receptor		-0.925	-0.239	bias	0.261	0.00468	BMP2,BMP4,DLL1,ERBB2,HPRT1,LAMA1,NR3C1
322	10.9	TCF3	transcription regulator						0.00469	CCNE2,GATA2,GATA3,HSD17B14,MAL,MYCN,TCF3,TF,TMEFF1
323	10.9	mir-182	microrna		0.972	0	bias	-0.486	0.00481	LRP6,SLC30A1,TCF3,VIM
324	10.9	MIR17HG	other						0.00494	HNF1B,LRP6,PKD2
325	10.9	CLDN6	other						0.00494	ATF4,CLDN4,CLDN8
326	10.9	BGN	other						0.00494	BMP2,CCND1,LRP6
327	10.9	TWIST2	transcription regulator						0.00494	CDH2,SOX2,VIM
328	10.9	SIX1	transcription regulator						0.00494	BMP4,GATA3,SALL1
329	10.9	SMARCA4	transcription regulator	Activated		2.003	bias	0.538	0.00524	ABCA1,BAMBI,BMP4,CCND1,CCNE2,CPM,CXCR4,FBP1,HKDC1,HNF4A,KRT18,RBL1,SERPINH1,SLC43A3,SOX2,TMCC3,YY1
330	10.9	AMPK	complex		-1.98	-1.69		0.12	0.00526	BMP2,FSCN1,PFKFB3,VEGFA,VIM,YBX1
331	10.9	PRKAA2	kinase		0.063	-0.551	bias	-0.254	0.00526	CEBPA,Foxp2,GATA3,SLC16A1,VIM,YBX1
332	10.9	RUNX2	transcription regulator		-0.351	0.277	bias	0.283	0.00526	BMP2,CCND1,CDH2,CEBPA,COL11A1,VEGFA
333	10.9	LMNA	other						0.00528	ANKRD37,BAMBI,COL11A1,GATA6,HNF1B,IER5,KRT18,MIB1,SLC38A2
334	10.9	GAST	other	Activated	1.127	2.153	bias	0.476	0.00533	ATF4,CCND1,MCM3,RHOA,RPL7
335	10.9	RICTOR	other	Inhibited	-1.821	-3.162	bias	-0.424	0.00542	PSMB6,RPL13A,RPL30,RPL7,RPLP0,RPS13,RPS26,RPS3,RPS5,RPS6
336	10.9	HMGA1	transcription regulator		-0.56	-0.137		0.163	0.00544	ARL4A,CCND1,GNA15,LAMA1,LAMB1,SERPINH1,TFAP2C
337	10.9	GRP	growth factor						0.00555	CCND1,MYCN,VEGFA
338	10.9	TLX1	transcription regulator						0.00555	ERBB2,GABRA1,GATA2
339	10.9	DTX1	transcription regulator						0.00555	CD82,SPRY4,VEGFA
340	10.9	LTBP4	growth factor						0.00558	BMP4,ID1
341	10.9	MAP3K12	kinase						0.00558	POU4F1,SH3RF1
342	10.9	HBP1	transcription regulator						0.00558	CCND1,MYCN
343	10.9	EMX2	transcription regulator						0.00558	CDH6,SOX2
344	10.9	WNT7B	other						0.00558	CCND1,VEGFA
345	10.9	YBX3	transcription regulator						0.00558	CCND1,ERBB2
346	10.9	CCDC80	other						0.00558	CCND1,CEBPA
347	10.9	mir-10	microrna		-0.2	-1.103	bias	-0.412	0.00563	ERBB2,KLF13,SMG1,TDG,VEGFA
348	10.9	P38 MAPK	group		0.271	1.493	bias	0.478	0.00576	ABCA1,BMP2,CCND1,CCNF,CD82,CEBPA,CXCR4,KLF13,MAL,TCF3,TRADD,VEGFA
349	10.9	RARA	ligand-dependent nuclear receptor		1.466	1.495		0.01	0.00585	ABCA1,ALDH1A2,CRABP2,GATA3,HNF1B,LAMB1,MYCN,SFPQ,TFAP2A,TNFAIP8L1
350	10.9	KLF2	transcription regulator						0.00585	BMP4,CDH2,CEBPA,CXCR4,DLL1,ID1,WEE1
351	10.9	CLOCK	transcription regulator						0.00585	CEBPA,FOXA3,HAS2,HES6,ID1,KLF13,WEE1
352	10.9	ELAVL1	other						0.00594	GATA3,RPL13,RPS6,VEGFA,WEE1
353	10.9	Vegf	group		0.219	1.842	bias	0.428	0.006	BMP2,CCNE2,CCNF,CXCR4,CYYR1,EFNB2,ENTPD1,HMMR,ID1,MAGI1,MYCN,PPAN,SFRP1,VEGFA,VIM
354	10.9	NOG	growth factor		0.069	-0.581	bias	-0.341	0.006	BMP2,BMP4,HAS2,VEGFA
355	10.9	TGFBR2	kinase		-0.848	-0.655		0.084	0.00607	ATF4,CCND1,CDH2,KRT18,KRT8,POU4F1,TGIF1,VEGFA
356	10.9	CREB1	transcription regulator		-0.138	0.466		0.185	0.00613	ABCA1,CCND1,CDH2,CPEB1,CXCR4,HAS2,ID1,MCM6,RBMX,RELT,SLC16A1,TF,TFAP2A,TGIF1,VEGFA,VIM
357	10.9	IFNG	cytokine		-0.349	0.961	bias	0.259	0.00644	ABCA1,ARL6IP5,ATF4,ATP1B1,BIRC2,BTG1,CCND1,CEBPA,CXCR4,DDX5,DEGS1,DLL1,EFNB2,EGLN3,ERBB2,F2RL1,FBP1,FZD1,GATA3,HAS2,HSP90AA1,HSPB1,ID1,KRT17,MYCN,SERPINH1,SFRP1,SLC14A2,TGIF1,VEGFA
358	10.9	EGR2	transcription regulator			1.89	bias	0.516	0.00652	CDH6,COL11A1,ERBB2,GATA3,SLC16A1,TOP2B,VEGFA
359	10.9	MAP4K4	kinase	Inhibited		-2.449	bias	-0.586	0.00653	CEBPA,FAR1,IMPDH1,MGLL,NT5C2,PAPSS2
360	10.9	GMNN	transcription regulator			0.555	bias	-0.54	0.0066	BMPER,IER5,POU4F1,SOX2,VEGFA
361	10.9	N-cor	group						0.00695	ABCA1,CCND1,DHRS3,FZD1,MBNL1
362	10.9	PI3K (family)	group		0.413	1.066	bias	0.3	0.00695	ABCA1,CXCR4,EGLN3,HK1,VEGFA
363	10.9	SMAD2	transcription regulator		1.259	1.982	bias	0.365	0.00695	CDH2,HAS2,HHEX,NET1,SOX2
364	10.9	AFF4	transcription regulator						0.00711	ANKRD37,PTBP1
365	10.9	HTR2B	g-protein coupled receptor						0.00711	CDH2,ERBB2
366	10.9	miR-214-3p (and other miRNAs w/seed CAGCAGG)	mature microrna						0.00711	ATF4,GPD1
367	10.9	RB1CC1	other						0.00711	CCND1,SKI
368	10.9	CCND2	other						0.00711	CCND1,VEGFA
369	10.9	MGAT3	enzyme						0.00711	CDH2,MTTP
370	10.9	SCUBE3	other						0.00711	FGFR4,VIM
371	10.9	NPC1L1	transporter						0.00711	ABCA1,MTTP
372	10.9	MCAM	other						0.00711	ID1,VIM
373	10.9	NCOR1	transcription regulator						0.00731	CCND1,CD82,CEBPA,HAS2,HK1
374	10.9	CUX1	transcription regulator						0.00738	CCNE2,CDH2,ERBB2,VIM
375	10.9	PTGES	enzyme						0.00738	ANXA1,ANXA2,RHOA,VIM
376	10.9	IL2	cytokine	Activated	1.913	3.095	bias	0.382	0.0075	ABCA1,ANXA1,BMP2,CCND1,CCNE2,CEBPA,CXCR4,ENTPD1,GATA3,KLF13,MAPKAPK3,POLR1B,SESN3,SLC30A1,VEGFA,VIM
377	10.9	miR-92a-3p (and other miRNAs w/seed AUUGCAC)	mature microrna						0.00765	CCND1,CCNE2,MYLIP
378	10.9	WNT4	cytokine						0.00765	BMP2,CCND1,ID1
379	10.9	GPC1	transmembrane receptor						0.00765	CCND1,ID1,VEGFA
380	10.9	PTCH1	transmembrane receptor						0.00765	CCND1,DLL1,MYCN
381	10.9	RASSF1	other		0.082	0.391		0.139	0.00768	CCND1,CDH2,CRABP2,CXCR4,EFNB2
382	10.9	miR-1-3p (and other miRNAs w/seed GGAAUGU)	mature microrna			-1.29	bias	-0.586	0.00775	ANXA2,DDX5,DNAJB1,MTX1,PTBP1,PTBP2,RBM47,YWHAQ
383	10.9	LDL	complex		-0.236	0.627	bias	0.298	0.00778	ABCA1,BMP2,CCND1,CYP2J2,ERBB2,HAS2,RNASEH1,TRADD,VEGFA
384	10.9	MAP3K1	kinase		1.146	1.982	bias	0.422	0.00788	BIRC2,CCND1,HSPB1,TPH1
385	10.9	KLF5	transcription regulator		0.333	0.996	bias	0.338	0.00788	CCND1,CXCR4,LAMA1,SOX2
386	10.9	CD38	enzyme			1.254	bias	0.509	0.00802	ANXA2,ATP1B1,EGLN3,HMMR,LMO7,TUBB2B,VIM
387	10.9	LEF1	transcription regulator						0.0084	CCND1,CXCR4,GATA3,SP5
388	10.9	mir-17	microrna		0.074	-0.882	bias	-0.486	0.0084	ABCA1,CCND1,MYLIP,PKD2
389	10.9	PLAG1	transcription regulator		0.212	1	bias	0.394	0.0084	ETV4,PLEC,RNASEH1,VEGFA
390	10.9	SERPINF1	other						0.0084	CCND1,CEBPA,LRP6,VIM
391	10.9	AREG	growth factor						0.00845	CCND1,CXCR4,HAS2
392	10.9	FGFR3	kinase						0.00845	BMP4,CCND1,DLL1
393	10.9	FAAH	enzyme						0.00845	ERBB2,RPL7,RPS6
394	10.9	Jnk	group	Activated	1.422	2.39	bias	0.405	0.00846	ABCA1,ALDH1A2,BTG1,CCND1,CDH2,CXCR4,F2RL1,GATA6
395	10.9	CD44	enzyme		0.821	1.815	bias	0.384	0.00846	BIRC2,CCND1,CRABP2,ERBB2,HMMR,LAMB1,SOX2,VIM
396	10.9	HIST1H1T	other		0.55	1.342	bias	0.354	0.00846	BHMT,CD81,CLIC3,MCM6,TMEM230
397	10.9	GDF2	growth factor			1.289	bias	0.529	0.00846	CDH6,CXCR4,EFNB2,GATA2,ID1
398	10.9	Hist1h1a	other		0.55	1.342	bias	0.354	0.00846	BHMT,CD81,CLIC3,MCM6,TMEM230
399	10.9	PI3K (complex)	complex	Activated	0.88	2.036	bias	0.397	0.00847	ABCA1,ATF4,CCND1,CDH2,CXCR4,GATA2,GATA3,HK1,SEMA6D,VEGFA
400	10.9	AKT1	kinase		1.136	1.8	bias	0.255	0.00864	BMP2,CCND1,CXCR4,HNRNPL,LAMA1,LAMB1,SEMA6D,VEGFA,VIM
401	10.9	CDKN2A	transcription regulator		0.055	-0.142		-0.065	0.00867	CCND1,KCNK1,MCM7,MYCN,NR3C1,P4HA2,SOX2,TGIF1,VEGFA,VIM
402	10.9	NAP1L1	other						0.0088	CXCR4,HNF4A
403	10.9	DPY30	enzyme						0.0088	CCNE2,ID1
404	10.9	CTNND1	other						0.0088	CDH2,VIM
405	10.9	RLIM	enzyme						0.0088	CDH2,VIM
406	10.9	SART1	other						0.0088	SOX2,VEGFA
407	10.9	ETV6	transcription regulator						0.0088	SPRY4,VEGFA
408	10.9	HES5	transcription regulator						0.0088	GATA2,THRB
409	10.9	TRRAP	transcription regulator						0.0088	MCM3,RBL1
410	10.9	CDKN1C	other						0.0088	CCND1,RBL1
411	10.9	JUN	transcription regulator		0.273	1.015	bias	0.294	0.00886	ANXA1,ANXA2,BIRC2,BTG1,CCND1,CYP2J2,PGLYRP2,PTBP2,PTPRO,SLC38A2,SOX2,VEGFA,VIM
412	10.9	NR1H2	ligand-dependent nuclear receptor		0.092	0.123		0.015	0.00887	ABCA1,HK1,SLC16A10,THRB,VEGFA
413	10.9	MET	kinase		-1.088	-0.186	bias	0.421	0.00887	CCND1,HSPB1,SOX2,TGIF1,VEGFA
414	10.9	ERBB3	kinase		-1.058	-1.195		-0.062	0.00887	CCND1,ERBB2,HAS2,SFRP1,VEGFA
415	10.9	RARB	ligand-dependent nuclear receptor						0.00887	BIRC2,HNF1B,ID1,RPL15,VEGFA
416	10.9	RB1	transcription regulator		-1.726	-1.289		0.141	0.00893	ATP1B1,CCND1,CCNE2,CEBPA,ID1,KCNK1,KRT18,MCM3,MCM6,MCM7,RBL1,VEGFA
417	10.9	ZAP70	kinase			1.964	bias	0.586	0.00895	ANXA1,HSP90AA1,PLEC,TFEC
418	10.9	SREBF1	transcription regulator						0.00896	ABCA1,CEBPA,HNF4A,MTTP,PCK2,RPLP0,TF,VEGFA
419	10.9	NFKB1	transcription regulator		-0.802	0.186	bias	0.409	0.00909	BAMBI,BMP2,CCND1,CD82,FSCN1,GATA3,HAS2,SAR1A,VEGFA
420	10.9	LCK	kinase						0.00928	ANXA1,KRT18,SOX2
421	10.9	ANXA1	enzyme						0.00928	ANXA1,ANXA2,CXCR4
422	10.9	SBDS	other						0.0093	CTH,DNAJB1,ID1,PTBP2,PTPRO
423	10.9	EHF	transcription regulator		-0.083	0.447		0.237	0.0093	BMP4,CRABP2,ERBB2,GATA2,VEGFA
424	10.9	BMP7	growth factor		-0.429	0.307	bias	0.311	0.00934	ALDH1A2,BMP4,CEBPA,ID1,VEGFA,ZIC2
425	10.9	PTGS2	enzyme		0.314	0.895	bias	0.295	0.00945	ANXA1,ANXA2,CCND1,CXCR4,ERBB2,RHOA,VEGFA
426	10.9	CXCR4	g-protein coupled receptor		1.118	1.982	bias	0.436	0.00951	CCND1,CDH2,CXCR4,ID1
427	10.9	CSHL1	growth factor		1.445	1.937	bias	0.254	0.00951	BMP2,HNF4A,ONECUT1,SERPINH1
428	10.9	STAT3	transcription regulator	Activated	1.27	2.092		0.246	0.00955	APOA4,CCND1,CDH2,CEBPA,CXCR4,DLL1,FOXA3,FSCN1,GATA3,HAS2,HNF4A,KRT17,SOX2,VEGFA,VIM
429	10.9	RELA	transcription regulator		0.431	1.333	bias	0.405	0.00967	ALCAM,BIRC2,BMP2,CCND1,CXCR4,ERBB2,EWSR1,FSCN1,HAS2,HNF4A,VEGFA,VIM
430	10.9	COL18A1	other		0.371	-0.617	bias	-0.454	0.00974	CCND1,EFNB2,F2RL1,ID1,VEGFA
431	10.9	FGF8	growth factor		0.113	0.475		0.172	0.00974	BMP2,BMP4,CCND1,FGFR4,RGS12
432	10.9	BRD4	kinase						0.00974	ACSM3,ANKRD37,CCND1,CXCR4,MAL
433	10.9	RUNX1	transcription regulator		-0.233	0.117		0.176	0.00976	ALCAM,ANXA2,CEBPA,FSCN1,GATA2,GATA3,VEGFA
434	10.9	GATA4	transcription regulator		-2.178	-1.89		0.109	0.00976	CRABP2,EVPL,GATA3,KRT17,PPL,VIM,ZIC2
435	10.9	KDM2B	enzyme						0.0102	CRABP2,GATA6,LAMA5
436	10.9	ALOX5	enzyme						0.0102	ATF4,CCND1,HSP90AA1
437	10.9	FECH	enzyme						0.0102	APOA4,CCND1,CYP2J2
438	10.9	miR-125b-5p (and other miRNAs w/seed CCCUGAG)	mature microrna	Inhibited		-2.211	bias	-0.586	0.0102	C10orf54,ERBB2,ID1,KLF13,SMO
439	10.9	LDLR	transporter						0.0102	ABCA1,ALCAM,BMP2,CCND1,CEBPA
440	10.9	STK11	kinase		-0.801	-0.943		-0.055	0.0104	ALCAM,CCND1,ETV4,Foxp2,ID1,NET1,VEGFA
441	10.9	CD28	transmembrane receptor		-0.967	-1.866	bias	-0.285	0.0104	ANXA1,BTG1,CCND1,CXCR4,EWSR1,GATA3,H2AFY,LCP1,NDFIP2,RPL30,TSTA3
442	10.9	Lh	complex		-1.146	-0.832		0.162	0.0106	ARL6IP5,CXCR4,DHRS3,HAS2,KRT18,P4HA2,RGS12,SH3BP4,VEGFA
443	10.9	CHUK	kinase		-0.775	0.569	bias	0.483	0.0106	ARL6IP5,BMP2,CCND1,CLDN8,HES6,HSP90AA1,SFRP1,VEGFA
444	10.9	Rac	group						0.0107	BMP2,CCND1
445	10.9	E2F8	transcription regulator						0.0107	CCND1,CCNE2
446	10.9	CDCA7L	other						0.0107	MCM3,RBL1
447	10.9	SFRP4	transmembrane receptor						0.0107	CCND1,VIM
448	10.9	VIM	other						0.0107	RAB25,SOX2
449	10.9	DDX17	enzyme						0.0107	CCND1,NET1
450	10.9	TAS1R3	g-protein coupled receptor						0.0107	CEBPA,SLC16A1
451	10.9	CYR61	other		-0.193	0.747	bias	0.477	0.0107	CCND1,FZD8,SFRP1,VEGFA
452	10.9	MMP14	peptidase						0.0111	CDH2,NR3C1,VEGFA
453	10.9	PRKCZ	kinase						0.0111	ABCA1,CCND1,VEGFA
454	10.9	F2R	g-protein coupled receptor			0.689	bias	0.504	0.0114	BIRC2,CCND1,RHOA,VEGFA
455	10.9	MMP9	peptidase		0.638	0.747		0.055	0.0114	CCND1,CXCR4,VEGFA,VIM
456	10.9	SOX9	transcription regulator		1.319	1.941	bias	0.321	0.0114	CDH2,CXCR4,LRP6,VEGFA
457	10.9	TAZ	enzyme						0.0114	ANXA1,CDH2,F2RL1,LCP1
458	10.9	FSH	complex		-1.592	-1.106		0.211	0.0115	ARL6IP5,CDH2,CXCR4,DHRS3,GATA6,ID1,KRT18,P4HA2,RGS12,SH3BP4,TF,VEGFA
459	10.9	PARP1	enzyme		1.26	1.963	bias	0.358	0.0116	CCND1,ERBB2,HAS2,SLC38A2,YY1
460	10.9	Creb	group		0.808	1.596	bias	0.285	0.0116	CCND1,CEBPA,CTH,FSCN1,HAS2,MCM3,NDFIP2,SESN3,TF,VEGFA
461	10.9	PRMT5	enzyme						0.0121	CEBPA,PTPRO,SOX2
462	10.9	NDRG1	kinase						0.0121	CCND1,CD82,VEGFA
463	10.9	CSF1	cytokine		-0.039	0.963	bias	0.421	0.0125	CCND1,CEBPA,CPM,F2RL1,RHOA,SFRP1,VEGFA
464	10.9	Integrin	complex						0.0127	CCND1,VEGFA
465	10.9	CLCA2	ion channel						0.0127	CDH2,VIM
466	10.9	FOXD3	transcription regulator						0.0127	CXCR4,SOX2
467	10.9	FZR1	kinase						0.0127	CCND1,PFKFB3
468	10.9	EPCAM	other						0.0127	CCND1,CCNE2
469	10.9	EDNRB	g-protein coupled receptor						0.0127	RHOA,VEGFA
470	10.9	GRN	growth factor						0.0127	CCND1,VEGFA
471	10.9	Mt2	other						0.0127	CCND1,CEBPA
472	10.9	ACTN4	transcription regulator						0.0127	MYCN,RHOA
473	10.9	KDM1A	enzyme						0.0127	BMP2,GATA5,SFRP1,SOX2
474	10.9	SIM1	transcription regulator			0.707	bias	0.564	0.0128	CNOT7,COL11A1,DLL1,GATA2,LCP1,MCM7,NAP1L4,THRB
475	10.9	IKBKB	kinase		0.793	1.755	bias	0.401	0.0131	ABCA1,BIRC2,BMP2,CCND1,CCNE2,CXCR4,FSCN1,SFRP1,VEGFA
476	10.9	ABL1	kinase						0.0131	BMP2,CCND1,VEGFA
477	10.9	MAPK14	kinase		-1.459	-0.522	bias	0.359	0.0132	ABCA1,BMP2,CCND1,DLL1,HAS2,SOX2,VEGFA
478	10.9	PKD1	ion channel		-1.146	-1.342		-0.088	0.0136	ATP1B1,ATP1B2,CAMSAP2,Foxp2,KRT18,YY1,ZNF711
479	10.9	ATN1	transcription regulator						0.0138	ATP1B1,ATP1B2,ATP1B3,PTBP1,SOX11,ZIC3
480	10.9	MAP2K1/2	group		-0.62	0.159	bias	0.401	0.0141	CCND1,HSPB1,VEGFA,VIM
481	10.9	NLRP12	other						0.0142	CXCR4,NR3C1,TRAF3
482	10.9	mir-24	microrna						0.0142	CDH2,HNF1B,NET1
483	10.9	RhoGap	group						0.0146	RHOA
484	10.9	Patched	group						0.0146	SMO
485	10.9	eIF2B	complex						0.0146	ATF4
486	10.9	HAS2-AS1	other						0.0146	HAS2
487	10.9	WSX1-gp130	complex						0.0146	GATA3
488	10.9	NCK	group						0.0146	CCND1
489	10.9	TCHP	other						0.0146	VEGFA
490	10.9	FBXO31	enzyme						0.0146	CCND1
491	10.9	REEP5	transporter						0.0146	TOP2B
492	10.9	ANKRD12	other						0.0146	ERBB2
493	10.9	KCNJ12	ion channel						0.0146	CCND1
494	10.9	CALCOCO1	transcription regulator						0.0146	CCND1
495	10.9	URGCP	other						0.0146	CCND1
496	10.9	RDH11	enzyme						0.0146	NR3C1
497	10.9	CCM2	other						0.0146	RHOA
498	10.9	UHRF1BP1	other						0.0146	THRB
499	10.9	ZG16B	other						0.0146	CXCR4
500	10.9	PLXND1	transmembrane receptor						0.0146	VEGFA
501	10.9	CA1	enzyme						0.0146	ALDH1A2
502	10.9	MIGA2	other						0.0146	H2AFY
503	10.9	PLAC1	other						0.0146	CCND1
504	10.9	ZNF687	other						0.0146	THRB
505	10.9	HNF1α dimer	complex						0.0146	HNF4A
506	10.9	MTX2	transporter						0.0146	MTX1
507	10.9	Integrin alpha 5 beta 1	complex						0.0146	CCND1
508	10.9	GTPase	group						0.0146	BMP2
509	10.9	STX12	other						0.0146	ABCA1
510	10.9	Tenascin	group						0.0146	CCND1
511	10.9	MPRIP	other						0.0146	RHOA
512	10.9	ARHGAP26	other						0.0146	RHOA
513	10.9	SRSF9	enzyme						0.0146	NR3C1
514	10.9	FGF20	growth factor						0.0146	SOX2
515	10.9	ACSL1	enzyme						0.0146	ABCA1
516	10.9	ADCY2	enzyme						0.0146	CCND1
517	10.9	SLC32A1	transporter						0.0146	GABRA1
518	10.9	ASF1B	other						0.0146	ASF1A
519	10.9	miR-495-3p (and other miRNAs w/seed AACAAAC)	mature microrna						0.0146	ONECUT1
520	10.9	miR-548d-3p (and other miRNAs w/seed AAAAACC)	mature microrna						0.0146	ERBB2
521	10.9	miR-147a (miRNAs w/seed UGUGUGG)	mature microrna						0.0146	VEGFA
522	10.9	miR-133a-5p (and other miRNAs w/seed CUGGUAA)	mature microrna						0.0146	RHOA
523	10.9	mir-216	microrna						0.0146	YBX1
524	10.9	miR-690 (miRNAs w/seed AAGGCUA)	mature microrna						0.0146	CEBPA
525	10.9	Mir690	microrna						0.0146	CEBPA
526	10.9	miR-504-5p (and other miRNAs w/seed GACCCUG)	mature microrna						0.0146	VEGFA
527	10.9	miR-33-5p (and other miRNAs w/seed UGCAUUG)	mature microrna						0.0146	ABCA1
528	10.9	miR-802-5p (miRNAs w/seed CAGUAAC)	mature microrna						0.0146	HNF1B
529	10.9	MED15	transcription regulator						0.0146	CCND1
530	10.9	ACAT2	enzyme						0.0146	ABCA1
531	10.9	SNTB1	other						0.0146	ABCA1
532	10.9	CDC14A	phosphatase						0.0146	WEE1
533	10.9	CCNDBP1	other						0.0146	CCND1
534	10.9	LY6D	other						0.0146	TSTA3
535	10.9	TOB2	other						0.0146	CCND1
536	10.9	AXIN2	other						0.0146	BMP4
537	10.9	ATP5A1	transporter						0.0146	H2AFY
538	10.9	GTPBP4	enzyme						0.0146	CCND1
539	10.9	ALDH1A3	enzyme						0.0146	OTOP1
540	10.9	LRRN1	other						0.0146	MYCN
541	10.9	RHPN2	other						0.0146	RHOA
542	10.9	PTPRU	phosphatase						0.0146	CCND1
543	10.9	KRT15	other						0.0146	TCF3
544	10.9	PMS2	enzyme						0.0146	CCND1
545	10.9	SUPT5H	transcription regulator						0.0146	ANKRD37
546	10.9	PAGR1	other						0.0146	NR3C1
547	10.9	CRABP1	transporter						0.0146	CRABP2
548	10.9	MPG	enzyme						0.0146	HPRT1
549	10.9	ZC3H8	transcription regulator						0.0146	GATA3
550	10.9	SIPA1L1	other						0.0146	THRB
551	10.9	STARD3	transporter						0.0146	ABCA1
552	10.9	CDK20	kinase						0.0146	CCND1
553	10.9	RAB14	enzyme						0.0146	SLC14A2
554	10.9	CD164	other						0.0146	CXCR4
555	10.9	OPN4	g-protein coupled receptor						0.0146	VEGFA
556	10.9	PTOV1	other						0.0146	CCND1
557	10.9	SYNCRIP	other						0.0146	RHOA
558	10.9	VWA8	other						0.0146	THRB
559	10.9	TPM2	other						0.0146	RHOA
560	10.9	DECR1	enzyme						0.0146	ERBB2
561	10.9	PIK3C2A	kinase						0.0146	VEGFA
562	10.9	Peg3	other						0.0146	VEGFA
563	10.9	RPLP0	other						0.0146	CCND1
564	10.9	HTT	transcription regulator		1.57	1.89		0.121	0.0147	ABCA1,BIRC2,CCND1,CEBPA,CLDN6,DLL1,DNAJB1,GABRA1,PTBP1,SERPINH1,SFPQ,SFRP1,SYN1,TCF3,TFAP2C,THRB,YBX1,ZIC3
565	10.9	ATF4	transcription regulator		-0.009	1.055	bias	0.491	0.0148	ATF4,CTH,PCK2,SLC38A2,SLC38A3,VEGFA
566	10.9	Gli	group						0.0148	CCND1,SFRP1
567	10.9	Hnf3	group						0.0148	ALDOB,PCK2
568	10.9	FZD8	g-protein coupled receptor						0.0148	BMP2,BMP4
569	10.9	miR-100-5p (and other miRNAs w/seed ACCCGUA)	mature microrna						0.0148	CCND1,ID1
570	10.9	miR-19b-3p (and other miRNAs w/seed GUGCAAA)	mature microrna						0.0148	CCND1,MYLIP
571	10.9	FRS2	kinase						0.0148	BMP4,ERBB2
572	10.9	SMURF2	enzyme						0.0148	SKI,TGIF1
573	10.9	RABL6	other		0.405	1	bias	0.297	0.0149	CCNE2,HMMR,MCM7,SERPINH1
574	10.9	KLF6	transcription regulator						0.0149	CDH2,HNF4A,SERPINH1,VEGFA
575	10.9	EFNA1	other		-0.727	-1		-0.137	0.0149	CRABP2,GATA6,KRT18,TCF3
576	10.9	EIF2AK3	kinase		-0.675	0.314	bias	0.45	0.0149	ATF4,BIRC2,CCND1,PCK2,VEGFA
577	10.9	Histone h4	group						0.0153	CCND1,HAS2,MCM3,RBL1,RPS6,SFRP1
578	10.9	EIF4E	translation regulator			1.412	bias	0.586	0.0153	BIRC2,CCND1,CEBPA,KLF13,LSM1,SASS6
579	10.9	SPP1	cytokine		-0.478	0.422	bias	0.373	0.0153	CDH2,ERBB2,HAS2,KRT18,PLOD1,VEGFA,VIM
580	10.9	NCSTN	peptidase						0.0153	CEBPA,GATA2,VIM
581	10.9	OGT	enzyme						0.0153	CCND1,MTX1,VIM
582	10.9	NR2F1	ligand-dependent nuclear receptor						0.0153	APOA4,HNF1B,SPRY1
583	10.9	TGFB2	growth factor		-1.077	-0.626		0.203	0.0162	ABCA1,BMP4,HAS2,OSR1,VEGFA
584	10.9	SYK	kinase						0.0165	CCND1,GATA3,VEGFA
585	10.9	Gsk3	group		0.652	1.122		0.245	0.0165	ATF4,CCND1,CEBPA,FSCN1
586	10.9	Hsp90	group		0.278	0.958	bias	0.343	0.0165	DNAJB1,ERBB2,RPS6,SYN1
587	10.9	POR	enzyme		1.896	1.4		-0.225	0.0166	ABCA1,ACER1,ALDH1A2,APOA4,PFKFB3,TUBB2B,VEGFA
588	10.9	TGFB3	growth factor		-0.943	0	bias	0.442	0.0168	CDH2,CDH6,COL11A1,F2RL1,VEGFA
589	10.9	Collagen type II	complex						0.0171	BMP2,BMP4
590	10.9	NFkB (family)	group						0.0171	CCND1,HNF4A
591	10.9	PSMB10	peptidase						0.0171	GATA3,RPS3
592	10.9	NEUROG2	other						0.0171	DLL1,RHOA
593	10.9	APBB1	transcription regulator						0.0171	CCND1,CD82
594	10.9	GFI1B	transcription regulator						0.0171	GATA2,GATA3
595	10.9	GABBR1	g-protein coupled receptor						0.0171	ATF4,BMP2
596	10.9	Ins1	other		-0.553	0.086		0.228	0.0173	CCND1,CEBPA,GATA3,GPD1,MTTP,RBL1,RHOA,TF,VEGFA,VIM
597	10.9	NCOA3	transcription regulator		1.031	1.988	bias	0.481	0.0173	CCND1,CEBPA,ERBB2,MCM7
598	10.9	ITGB3	transmembrane receptor						0.0173	BIRC2,HAS2,RHOA,UBA52
599	10.9	RAC1	enzyme						0.0174	CCND1,CDH2,HSPB1,RHOA,VEGFA
600	10.9	TP63	transcription regulator		-0.57	0.097		0.239	0.0177	CCND1,CD82,CDH2,CXCR4,DLL1,ID1,KCNK1,UPK1A,VEGFA,VIM,WEE1
601	10.9	miR-27a-3p (and other miRNAs w/seed UCACAGU)	mature microrna						0.0177	EFNB2,THRB,WEE1
602	10.9	H2AFY	other						0.0177	ERBB2,ID1,SOX2
603	10.9	KRT14	other						0.0177	KRT17,KRT18,KRT8
604	10.9	CALR	transcription regulator						0.0177	CDH2,CEBPA,CRABP2
605	10.9	CD24	other			1.342	bias	0.586	0.0181	HMMR,MBNL1,SFPQ,SLC30A1,SLC4A4
606	10.9	ANXA7	ion channel		-1.458	-1		0.229	0.0182	CDH2,CRABP2,GATA3,NR3C1
607	10.9	DICER1	enzyme		-0.881	-1.172		-0.149	0.0185	CCND1,CXCR4,ERBB2,LCP1,SLC4A4,SOX2,VIM
608	10.9	MMP3	peptidase		0.139	0.447		0.138	0.0188	LSM1,MEX3B,SFPQ,VIM,YBX1
609	10.9	TBX3	transcription regulator						0.0196	GATA6,SOX2
610	10.9	ITGB4	transmembrane receptor						0.0196	CCND1,VEGFA
611	10.9	PTAFR	g-protein coupled receptor						0.0196	CDH2,VIM
612	10.9	SP2	transcription regulator						0.0196	CCND1,SERPINH1
613	10.9	RND3	enzyme						0.0196	CCND1,VIM
614	10.9	DDX5	enzyme						0.0196	CCND1,NET1
615	10.9	Mt1	other						0.0196	CCND1,CEBPA
616	10.9	CYP7A1	enzyme						0.0196	ABCA1,MTTP
617	10.9	IRF4	transcription regulator	Inhibited	-1.812	-2.449	bias	-0.26	0.0197	ATF4,CXCR4,ENTPD1,GATA3,RHOA,YBX1
618	10.9	BCL6	transcription regulator		-0.248	-0.64		-0.18	0.0197	ALCAM,CCND1,CDKN2AIP,ENTPD1,GATA3,PTPRO
619	10.9	IL15	cytokine						0.0197	ANXA1,ATF4,BAMBI,BTG1,CCND1,CXCR4,ELK3,GATA3,H2AFY,MAPKAPK3,MST1
620	10.9	miR-124-3p (and other miRNAs w/seed AAGGCAC)	mature microrna	Inhibited		-2.098	bias	-0.586	0.0199	CEBPA,ELK3,FAM129B,PAPSS2,PTBP1,PTBP2,RBM47,SLC16A1
621	10.9	GCG	other		1.377	1.982	bias	0.305	0.02	BMP4,HK1,NR3C1,PPP1R3C
622	10.9	A2M	transporter						0.0203	ATF4,CCND1,CDH2
623	10.9	SMAD1	transcription regulator						0.0203	HHEX,ID1,VEGFA
624	10.9	TSC22D3	transcription regulator						0.0203	ANXA1,CCND1,CEBPA
625	10.9	IRS2	enzyme						0.0203	CCND1,CEBPA,VEGFA
626	10.9	ERK	group		0.302	1.246	bias	0.366	0.0208	ABCA1,BCAR3,CCND1,CLDN4,KRT18,LAMB1,MAL,VEGFA
627	10.9	Ap1	complex			-0.106	bias	0.528	0.0209	CCND1,CHRD,F2RL1,KRT18,NR3C1,VEGFA
628	10.9	NEUROG3	transcription regulator			1.982	bias	0.57	0.0209	CDH2,DLL1,EFNB2,HES6
629	10.9	CCL5	cytokine						0.0209	ALCAM,ATF4,F2RL1,PLEC
630	10.9	ZNF217	transcription regulator						0.0209	CCNE2,KRT18,MYCN,WNT5B
631	10.9	PAX7	transcription regulator						0.0209	ABCA1,CDH2,CXCR4,F2RL1
632	10.9	STAT5A	transcription regulator	Activated	2.086	2.391		0.128	0.0216	ANKRD22,CCND1,CEBPA,CYP2J2,EGLN3,ID1,ONECUT1,TRAF3,YBX1
633	10.9	PAX5	transcription regulator						0.0217	CCND1,SLC16A10,VIM
634	10.9	MUC1	other						0.0217	CCND1,EGLN3,VIM
635	10.9	SOX1	transcription regulator			0	bias	-0.586	0.0219	BMPER,IER5,POU4F1,VEGFA
636	10.9	SMO	g-protein coupled receptor						0.0219	ALCAM,CCND1,FZD3,SOX2
637	10.9	LIN28B	other						0.0222	MYCN,SOX2
638	10.9	DEF6	other						0.0222	CDH2,VIM
639	10.9	C1QBP	transcription regulator						0.0222	CCND1,HAS2
640	10.9	CTBP2	transcription regulator						0.0222	KRT8,SPRY4
641	10.9	MMP12	peptidase						0.0222	FOXA3,HNF4A
642	10.9	26s Proteasome	complex		-0.499	-1.091	bias	-0.301	0.0225	BIRC2,BMP2,SKI,SOX2,VIM
643	10.9	MITF	transcription regulator			1.48	bias	0.526	0.0228	ALCAM,CCNF,FOXD3,MCM6,NR3C1,TDG,TFAP2A,TPH1
644	10.9	TP73	transcription regulator		1.079	1.731		0.215	0.023	BIRC2,CTH,DHRS3,DIMT1,KCNK1,LCP1,MYCN,PPL,VEGFA,YBX1
645	10.9	EFNA4	kinase						0.0231	CRABP2,FOXD3,KRT18
646	10.9	TXNIP	other						0.0231	CCND1,MTTP,VEGFA
647	10.9	IL13	cytokine		0.361	1.123		0.245	0.0234	ABCA1,ALDH1A2,BIRC2,CEBPA,CXCR4,FOXA3,GATA3,HK1,RHOA,SLC43A3,TFEC
648	10.9	EDN1	cytokine		-0.237	0.746	bias	0.461	0.0239	ANXA1,CCND1,CDH2,CXCR4,PLOD1,VEGFA,VIM
649	10.9	TBX2	transcription regulator	Activated	1.62	2		0.19	0.0239	ELK3,MCM6,MCM7,RBL1
650	10.9	RET	kinase						0.0241	ANXA1,ATF4,CCND1,CXCR4,HSP90AA1
651	10.9	LEP	growth factor		-0.21	0.457		0.219	0.0241	ACER1,ALDOB,APOA4,CCND1,ERBB2,ETFDH,KIF3A,NR3C1,SLC16A1,SYN1,VEGFA,VIM
652	10.9	RORC	ligand-dependent nuclear receptor						0.0241	APOA4,ATP1B1,BHMT,PPP1R3C,SLC16A10,VEGFA
653	10.9	NPC1	transporter						0.0246	ABCA1,ATF4,MYLIP
654	10.9	EFNA3	kinase						0.0246	CRABP2,FOXD3,KRT18
655	10.9	NME1	kinase						0.0246	CCND1,FZD1,SMO
656	10.9	CDK2AP1	other						0.0246	FZD1,FZD3,TCF3
657	10.9	PSEN1	peptidase						0.0246	ATP1B1,CCND1,CDH2,DLL1,HK1,HSP90AA1,PKP3,SLC38A2,SYN1,TOP2B,TUBB2B
658	10.9	HCAR2	g-protein coupled receptor						0.0249	CCNE2,WEE1
659	10.9	FZD9	g-protein coupled receptor						0.0249	CDH2,SPRY4
660	10.9	BMPER	other						0.0249	BMP4,EFNB2
661	10.9	TGFB1I1	transcription regulator						0.0249	ID1,KRT18
662	10.9	RFX1	transcription regulator						0.0249	KIF3A,RPL30
663	10.9	THY1	other						0.0249	VEGFA,VIM
664	10.9	S1PR1	g-protein coupled receptor						0.0249	CCND1,GATA3
665	10.9	DAXX	transcription regulator						0.0249	CCND1,HSPB1
666	10.9	CDKN1B	kinase						0.0249	CCND1,CLDN6,DAZ2,MCM7,SOX2
667	10.9	CD40LG	cytokine						0.025	ALCAM,BIRC2,BTG1,CXCR4,FSCN1,HSP90AA1,NET1,TGIF1,TRADD,TRAF3,VEGFA
668	10.9	CREBBP	transcription regulator						0.0259	CCND1,CEBPA,CXCR4,DHRS3,HAS2,MCM3,MST1,NR3C1,RHOA,VEGFA,WNT5B
669	10.9	TLR3	transmembrane receptor			1.633	bias	0.544	0.026	ABCA1,BCAR3,CPM,CTH,ID1,PFKFB3,SPRY1,TRAF3
670	10.9	USF1	transcription regulator						0.026	ABCA1,CEBPA,GATA3,GATA5
671	10.9	SRC (family)	group						0.0261	BMP2,ID1,SOX2
672	10.9	ITGB2	transmembrane receptor						0.0261	GATA3,RHOA,VEGFA
673	10.9	mir-34	microrna						0.0261	CCND1,CCNE2,MYCN
674	10.9	RAC2	enzyme						0.0261	ANXA1,CDH2,EFNB2
675	10.9	HDAC3	transcription regulator						0.0271	CCND1,CD82,CDH2,VIM
676	10.9	RBM5	other						0.0277	ANXA1,HSP90AA1,SERPINH1
677	10.9	TMSB4	group						0.0277	BMP2,BMP4
678	10.9	KDM4C	enzyme						0.0277	MCM3,RBL1
679	10.9	GLIS2	transcription regulator						0.0277	CCND1,VIM
680	10.9	ARHGDIG	other						0.0277	ALCAM,ANXA1
681	10.9	MPZ	other						0.0277	ATF4,SOX2
682	10.9	PAEP	other						0.0277	GATA3,VEGFA
683	10.9	FDFT1	enzyme						0.0277	ABCA1,MTTP
684	10.9	HMGA2	enzyme						0.0277	CXCR4,SOX2
685	10.9	MAPK8	kinase		-0.135	0.447	bias	0.26	0.0285	ABCA1,BMP2,BMP4,CCND1,CDH2,MTTP
686	10.9	ARHGEF12	other						0.0289	RHOA
687	10.9	myosin-light-chain kinase	group						0.0289	CCND1
688	10.9	FKHR	group						0.0289	CCND1
689	10.9	THOC5	other						0.0289	CEBPA
690	10.9	CNMD	other						0.0289	VEGFA
691	10.9	SLC27A4	transporter						0.0289	CEBPA
692	10.9	EIF2A	translation regulator						0.0289	PCK2
693	10.9	RBM17	other						0.0289	ERBB2
694	10.9	ISL2	transcription regulator						0.0289	ZIC2
695	10.9	RPRD1B	other						0.0289	CCND1
696	10.9	ADGRG1	g-protein coupled receptor						0.0289	VEGFA
697	10.9	C1QL4	other						0.0289	CEBPA
698	10.9	AGO1	translation regulator						0.0289	CXCR4
699	10.9	SEMA4A	other						0.0289	VEGFA
700	10.9	Pde3	group						0.0289	ENTPD1
701	10.9	LRIG3	other						0.0289	ERBB2
702	10.9	VENTX	transcription regulator						0.0289	CCND1
703	10.9	CTDSPL2	phosphatase						0.0289	ID1
704	10.9	ZDHHC7	enzyme						0.0289	TF
705	10.9	KDM4B	enzyme						0.0289	VIM
706	10.9	TMEM8B	other						0.0289	CCND1
707	10.9	VAX2	transcription regulator						0.0289	EFNB2
708	10.9	FKRP	other						0.0289	LAMA1
709	10.9	SENP5	peptidase						0.0289	BIRC2
710	10.9	AGO3	translation regulator						0.0289	CXCR4
711	10.9	ADAMTS9	peptidase						0.0289	VEGFA
712	10.9	ETS-ELK1	complex						0.0289	CCND1
713	10.9	CTNNβ-LEF1	complex						0.0289	CCND1
714	10.9	PTPase	group						0.0289	ABCA1
715	10.9	ACAT1	enzyme						0.0289	ABCA1
716	10.9	XIST	other						0.0289	HPRT1
717	10.9	EIF4H	translation regulator						0.0289	CCND1
718	10.9	GPC3	other						0.0289	CCND1
719	10.9	RRAD	enzyme						0.0289	CCND1
720	10.9	PTPRF	phosphatase						0.0289	CCND1
721	10.9	DAPK3	kinase						0.0289	CCND1
722	10.9	PLEC	other						0.0289	KRT18
723	10.9	PRKCSH	enzyme						0.0289	PKD2
724	10.9	RAC3	enzyme						0.0289	CCND1
725	10.9	MLIP	other						0.0289	HK1
726	10.9	CNBP	transcription regulator						0.0289	RPS6
727	10.9	ACPP	phosphatase						0.0289	ERBB2
728	10.9	miR-16-1-3p (miRNAs w/seed CAGUAUU)	mature microrna						0.0289	WEE1
729	10.9	miR-487b-3p (miRNAs w/seed AUCGUAC)	mature microrna						0.0289	CDKN2AIP
730	10.9	miR-483-5p (miRNAs w/seed AGACGGG)	mature microrna						0.0289	ALCAM
731	10.9	miR-548h-5p (and other miRNAs w/seed AAAGUAA)	mature microrna						0.0289	ERBB2
732	10.9	mir-663	microrna						0.0289	CXCR4
733	10.9	COPS4	other						0.0289	SNAPIN
734	10.9	SS18	transcription regulator						0.0289	SOX2
735	10.9	PSG1	other						0.0289	VEGFA
736	10.9	SALL1	transcription regulator						0.0289	VEGFA
737	10.9	NBR1	other						0.0289	GATA3
738	10.9	SAP18	transcription regulator						0.0289	MTTP
739	10.9	SYNJ2BP	other						0.0289	EFNB2
740	10.9	NASP	other						0.0289	CCND1
741	10.9	BCAN	other						0.0289	CDH2
742	10.9	SEC63	transporter						0.0289	PKD2
743	10.9	MED26	transcription regulator						0.0289	ANKRD37
744	10.9	NUP153	transporter						0.0289	THRB
745	10.9	FBXO4	enzyme						0.0289	CCND1
746	10.9	BCLAF1	transcription regulator						0.0289	CCND1
747	10.9	TIAM2	enzyme						0.0289	VIM
748	10.9	SRPK2	kinase						0.0289	CCND1
749	10.9	ILKAP	phosphatase						0.0289	CCND1
750	10.9	ATP9A	transporter						0.0289	VEGFA
751	10.9	CUX2	transcription regulator						0.0289	DLL1
752	10.9	IMPACT	other						0.0289	ATF4
753	10.9	AGO4	translation regulator						0.0289	CXCR4
754	10.9	CCHCR1	other						0.0289	KRT17
755	10.9	RAMP3	transporter						0.0289	VIM
756	10.9	TOR1A	enzyme						0.0289	SNAPIN
757	10.9	BTG1	transcription regulator						0.0289	NR3C1
758	10.9	DPH1	other						0.0289	CCND1
759	10.9	STAMBP	enzyme						0.0289	CXCR4
760	10.9	RBBP8	enzyme						0.0289	CCND1
761	10.9	PREB	transcription regulator						0.0289	ABCA1
762	10.9	PLCD4	enzyme						0.0289	ERBB2
763	10.9	CDK11B	kinase						0.0289	VEGFA
764	10.9	RFX4	transcription regulator						0.0289	RPL30
765	10.9	Sos	group						0.0289	BCAR3,CRABP2,HMMR,NET1,RFNG,SEMA6D,SMG1
766	10.9	MAPK1	kinase		0.531	0.502		-0.01	0.029	ATP1B1,CCND1,CCNF,CDH2,CRABP2,EGLN3,GATA3,KRT17,SPRY4,VIM
767	10.9	GATA1	transcription regulator		0.064	0.662	bias	0.251	0.0303	CCND1,CEBPA,GATA2,GATA3,HHEX,MYCN,SKI
768	10.9	TGFA	growth factor		0.055	0.834	bias	0.402	0.0306	CCND1,DDX5,VEGFA,VIM
769	10.9	ADCY	group						0.0307	CDH2,ENTPD1
770	10.9	CBX7	other						0.0307	BMP2,CBX8
771	10.9	DAG1	transmembrane receptor						0.0307	LAMA1,LAMB1
772	10.9	EIF2S1	translation regulator						0.0307	ATF4,CCND1
773	10.9	MAPK12	kinase						0.0307	CCND1,MAPK12
774	10.9	ETV1	transcription regulator						0.0307	ERBB2,VIM
775	10.9	BACH1	transcription regulator						0.0307	CXCR4,EWSR1
776	10.9	MST1R	kinase						0.0307	CCND1,VIM
777	10.9	PIK3CA	kinase						0.031	CCND1,CDH2,VIM
778	10.9	MTPN	transcription regulator			1.964	bias	0.586	0.0318	ANXA1,CCND1,CEBPA,SOX2
779	10.9	MAPT	other						0.0326	ATP1B1,CCND1,HK1,HSP90AA1,PKP3,SYN1,TOP2B,TUBB2B
780	10.9	THPO	cytokine						0.0327	CCND1,CEBPA,VEGFA
781	10.9	ATG7	enzyme						0.0327	ATF4,CDH2,ITLN1
782	10.9	Ras homolog	group						0.0338	ABCA1,CCND1
783	10.9	DOT1L	phosphatase						0.0338	GATA2,RPLP0
784	10.9	CDC73	other						0.0338	CCND1,GATA2
785	10.9	FGFR4	kinase						0.0338	CCND1,CDH2
786	10.9	miR-296-5p (miRNAs w/seed GGGCCCC)	mature microrna						0.0338	CCND1,VEGFA
787	10.9	miR-31-5p (and other miRNAs w/seed GGCAAGA)	mature microrna						0.0338	BAMBI,KRT17
788	10.9	IGFBP5	other						0.0338	CCND1,EFNB2
789	10.9	AURKB	kinase						0.0338	CD82,MCM3
790	10.9	CRYAB	other						0.0338	BMP2,CCND1
791	10.9	CYP2J2	enzyme						0.0338	CD82,CYP2J2
792	10.9	SMAD7	transcription regulator		-0.687	-1.067		-0.192	0.0342	BIRC2,BMP2,CDH2,KRT8,VEGFA
793	10.9	SPIB	transcription regulator		0.057	1	bias	0.471	0.0343	DLL1,FAM46C,GNA15,NET1
794	10.9	NUPR1	transcription regulator		0.9	0.277		-0.173	0.0347	B3GNT5,BTG1,CCNF,CXCR4,FZD8,MAGI1,MGLL,P4HA2,PFKFB3,SH2D5,SLC16A10,TFAP2A,TNFAIP8L1
795	10.9	PRKAG3	other						0.035	ABCA1,ATP1B1,ID1,NR3C1,PPP1R14B,RPL13A
796	10.9	GRHL2	transcription regulator						0.037	BMP2,CLDN4
797	10.9	SALL4	transcription regulator						0.037	CEBPA,SOX2
798	10.9	MAT1A	enzyme						0.037	ATP1B1,KRT18
799	10.9	EED	transcription regulator						0.037	GATA3,GATA6
800	10.9	HSPA9	other						0.037	CRABP2,MYCN
801	10.9	DYRK1A	kinase						0.037	CCND1,MCM3
802	10.9	PCDH11Y	other						0.037	BMP4,CCND1
803	10.9	LRP5	transmembrane receptor						0.037	HNF1B,HNF4A
804	10.9	PDGFC	growth factor						0.037	CCND1,VEGFA
805	10.9	SMARCC1	transcription regulator						0.037	SOX2,TCF3
806	10.9	IRF3	transcription regulator	Inhibited	-3.153	-2.236	bias	0.41	0.0377	BIRC2,CDH2,NR3C1,RPS7,TFAP2C,VIM
807	10.9	AIRE	transcription regulator						0.0381	BMP2,BMP4,TPH1
808	10.9	miR-133a-3p (and other miRNAs w/seed UUGGUCC)	mature microrna						0.0381	FSCN1,PTBP2,RHOA
809	10.9	BRAF	kinase						0.0381	BIRC2,CCND1,FOXD3
810	10.9	Growth hormone	group		0.662	1.227	bias	0.293	0.0384	BMP4,CCND1,CEBPA,ONECUT1,PFKFB3
811	10.9	EGLN1	enzyme						0.04	CXCR4,EGLN3,VEGFA
812	10.9	mir-15	microrna						0.04	CCND1,CD82,WEE1
813	10.9	RNF31	enzyme						0.0403	CCND1,CXCR4
814	10.9	KDM6B	enzyme						0.0403	CDH2,VIM
815	10.9	EIF4EBP1	translation regulator						0.0403	CCND1,CEBPA
816	10.9	BMP15	growth factor						0.0403	HAS2,ID1
817	10.9	PRKCI	kinase						0.0403	CCND1,HK1
818	10.9	H2AFX	transcription regulator						0.0403	GATA5,RPL13
819	10.9	MED13	transcription regulator						0.0403	ACSM3,GPD1
820	10.9	FASN	enzyme						0.0403	ERBB2,ETV4
821	10.9	LIPG	enzyme						0.0403	ABCA1,VEGFA
822	10.9	ELF5	transcription regulator						0.0403	GATA3,KRT8
823	10.9	MAP2K1	kinase		0.229	1.172	bias	0.483	0.0414	BIRC2,CCND1,CEBPA,MYCN,NET1,VEGFA
824	10.9	HOXA9	transcription regulator						0.0414	CTH,FZD1,GATA2,KRT18,MBNL1,VIM
825	10.9	PRKCD	kinase		-2.136	-1.455	bias	0.281	0.0424	ABCA1,BIRC2,CCND1,FZD1,SPRY1,VEGFA
826	10.9	CCND1	transcription regulator		1.178	1.709		0.221	0.0425	CCND1,CCNE2,CPEB1,ERBB2,MCM7,RBL1,SLC4A4,SOX2
827	10.9	IRS	group						0.043	VEGFA
828	10.9	CK1	group						0.043	BIRC2
829	10.9	WHSC1L1	enzyme						0.043	CCND1
830	10.9	Jun-ATF2	complex						0.043	CCND1
831	10.9	ISX	transcription regulator						0.043	CCND1
832	10.9	USP6	peptidase						0.043	BMP4
833	10.9	NPAS4	transcription regulator						0.043	SYN1
834	10.9	SAMM50	other						0.043	MTX1
835	10.9	KLF8	other						0.043	CCND1
836	10.9	NOP58	enzyme						0.043	CCND1
837	10.9	GALNT6	enzyme						0.043	CDH2
838	10.9	CHD5	enzyme						0.043	VIM
839	10.9	SPRED2	cytokine						0.043	VIM
840	10.9	DDX54	transcription regulator						0.043	ERBB2
841	10.9	NDUFAF3	other						0.043	CCND1
842	10.9	THAP11	other						0.043	GATA6
843	10.9	PSMD14	peptidase						0.043	CCND1
844	10.9	KLHL2	other						0.043	CCND1
845	10.9	FERMT3	enzyme						0.043	VEGFA
846	10.9	OSR2	transcription regulator						0.043	OSR1
847	10.9	UBE2D3	enzyme						0.043	CCND1
848	10.9	Hspg	group						0.043	VEGFA
849	10.9	DNAJC3	other						0.043	ATF4
850	10.9	SERTAD1	transcription regulator						0.043	CCND1
851	10.9	CTSD	peptidase						0.043	ABCA1
852	10.9	VAMP7	transporter						0.043	CD82
853	10.9	CCL17	cytokine						0.043	RHOA
854	10.9	MAT2B	enzyme						0.043	CCND1
855	10.9	TBX6	transcription regulator						0.043	DLL1
856	10.9	U2AF2	other						0.043	CCND1
857	10.9	miR-520g-3p (and other miRNAs w/seed CAAAGUG)	mature microrna						0.043	VEGFA
858	10.9	miR-515-3p (and other miRNAs w/seed AGUGCCU)	mature microrna						0.043	BTG1
859	10.9	miR-2682-5p (and other miRNAs w/seed AGGCAGU)	mature microrna						0.043	VEGFA
860	10.9	miR-424-3p (miRNAs w/seed AAAACGU)	mature microrna						0.043	WEE1
861	10.9	miR-376a-5p (miRNAs w/seed UAGAUUC)	mature microrna						0.043	SLC16A1
862	10.9	miR-331-3p (miRNAs w/seed CCCCUGG)	mature microrna						0.043	ERBB2
863	10.9	miR-330-5p (and other miRNAs w/seed CUCUGGG)	mature microrna						0.043	SMO
864	10.9	DMBT1	transmembrane receptor						0.043	EFNB2
865	10.9	CARD8	other						0.043	BIRC2
866	10.9	HAS3	enzyme						0.043	HAS2
867	10.9	L3MBTL2	transcription regulator						0.043	POLR1B
868	10.9	TPM1	other						0.043	RHOA
869	10.9	RALGDS	other						0.043	CCND1
870	10.9	VSX2	transcription regulator						0.043	TFEC
871	10.9	FADS2	enzyme						0.043	ODF3
872	10.9	LAMA4	enzyme						0.043	VEGFA
873	10.9	STK16	kinase						0.043	VEGFA
874	10.9	AHNAK	other						0.043	CCND1
875	10.9	PFN1	other						0.043	ANXA2
876	10.9	MAP3K9	kinase						0.043	SH3RF1
877	10.9	BAP1	peptidase						0.043	MCM3
878	10.9	CANX	other						0.043	ABCA1
879	10.9	B4GALNT1	enzyme						0.043	VEGFA
880	10.9	PTTG1IP	other						0.043	CCND1
881	10.9	TRIM33	transcription regulator						0.043	GATA2
882	10.9	SYF2	other						0.043	RBL1
883	10.9	LSS	enzyme						0.043	ABCA1
884	10.9	USP37	peptidase						0.043	SYN1
885	10.9	SLC12A6	transporter						0.043	VIM
886	10.9	SLC27A1	transporter						0.043	CEBPA
887	10.9	KRT5	other						0.043	VEGFA
888	10.9	SOX21	transcription regulator						0.043	SOX2
889	10.9	CTAG1A/CTAG1B	other						0.043	CCND1
890	10.9	HTR6	g-protein coupled receptor						0.043	KIF3A
891	10.9	UBE2L3	enzyme						0.043	NR3C1
892	10.9	ARHGEF2	other						0.043	CCND1
893	10.9	MAGI2	kinase						0.043	RHOA
894	10.9	TFPI2	other						0.043	CCND1
895	10.9	HES6	transcription regulator						0.043	HNF4A
896	10.9	PES1	other						0.043	CCND1
897	10.9	RAB7A	enzyme						0.043	VIM
898	10.9	NEU1	enzyme						0.043	MTTP
899	10.9	MATK	kinase						0.043	CXCR4
900	10.9	USP21	peptidase						0.043	GATA3
901	10.9	PCYT2	enzyme						0.043	MTTP
902	10.9	MXD3	transcription regulator						0.043	MYCN
903	10.9	CYP2C9	enzyme						0.043	CCND1
904	10.9	Muc1	transmembrane receptor						0.043	CCND1
905	10.9	ATAD2	enzyme						0.043	CCND1
906	10.9	EMD	other						0.043	BMP2
907	10.9	ESRRA	ligand-dependent nuclear receptor			1.664	bias	0.535	0.0434	CDH2,ERBB2,ETFDH,HK1,PCK2,PGAP3
908	10.9	FAS	transmembrane receptor						0.0435	ANXA2,ARL4A,BIRC2,F2RL1,FSCN1,NR3C1,PLEC,RND1,TRAF3,VEGFA
909	10.9	Ikb	group						0.0437	CCND1,HHEX
910	10.9	TSPYL5	other						0.0437	NR3C1,PTBP2
911	10.9	BMPR2	kinase						0.0437	EFNB2,ID1
912	10.9	SOX2-OCT4-NANOG	complex						0.0437	ONECUT1,ZIC3
913	10.9	ALDH2	enzyme						0.0437	ATF4,CTH
914	10.9	XIAP	enzyme						0.0437	CCND1,CDH2
915	10.9	UPF1	enzyme						0.0437	PTBP2,SMG1
916	10.9	GNL3	other						0.0437	GATA6,KRT18
917	10.9	BAG1	other						0.0437	CCND1,NR3C1
918	10.9	MSTN	growth factor						0.044	SERPINH1,VEGFA,VIM
919	10.9	miR-141-3p (and other miRNAs w/seed AACACUG)	mature microrna						0.0461	CDH2,SOX2,VIM
920	10.9	BNIP3L	other						0.0461	CCNE2,RBL1,SFRP1
921	10.9	mir-210	microrna			-0.762	bias	-0.535	0.047	CDH2,ELK3,H2AFY,MIB1
922	10.9	PDGF-AA	complex						0.0473	SOX2,VIM
923	10.9	thyroid hormone receptor	group						0.0473	ABCA1,KRT17
924	10.9	MAP3K3	kinase						0.0473	BMP2,HAS2
925	10.9	COL4A3	other						0.0473	LAMA1,LAMB1
926	10.9	HSD17B4	enzyme						0.0473	BMP2,MGLL
927	10.9	SP4	transcription regulator						0.0473	CCND1,VEGFA
928	10.9	SIX5	transcription regulator						0.0473	FZD8,KRT18
929	10.9	POSTN	other						0.0473	ATF4,VIM
930	10.9	AR	ligand-dependent nuclear receptor		-1.272	-0.175	bias	0.381	0.0473	ABCA1,CCND1,CDH2,DEGS1,ERBB2,LAMA5,NR3C1,TF,VEGFA,VIM,WEE1
931	10.9	HES1	transcription regulator						0.0482	CEBPA,DLL1,TPH1
932	10.9	APOE	transporter		0.883	0.232	bias	-0.329	0.0482	ABCA1,BMP4,CCND1,F2RL1,GATA3,HMMR,MYLIP
933	10.9	FOXP3	transcription regulator						0.0486	ANXA1,ENTPD1,ERBB2,VEGFA
934	10.9	GPD1	enzyme						0.0486	ANXA2,APOA4,CCND1,PFKFB3
935	10.9	TNFSF10	cytokine						0.0486	BIRC2,CXCR4,SERPINH1,VEGFA
936	10.9	S100A8	other	Activated	1.948	2.236		0.129	0.105	BIRC2,CCND1,CCNE2,CPM,PTPRO
937	10.9	PML	transcription regulator		-1.811	-1.964		-0.078	0.11	CCND1,HSPB1,MCM6,NR3C1
938	10.9	S100A9	other	Activated	1.661	2		0.17	0.205	CCND1,CCNE2,CPM,PTPRO
939	10.9	STAT5B	transcription regulator		1.676	1.964		0.146	0.22	CCND1,GPD1,PPP1R3C,TRAF3
